# Supplementary material for: The fast–slow continuum of longevity among yellow-bellied toad populations (Bombina variegata): intrinsic and extrinsic drivers of variation
Source: PeerJ. 2019 Dec 16;7:e8233. doi: 10.7717/peerj.8233 (PMC6921980; doi:10.7717/peerj.8233)
Supplement: Data S1 — Locality, year of capture, sex, SVL and age of individuals from the 9 study sites. [file peerj-07-8233-s004.xlsx]

## Sheet: Tabelle1
year	Population	Population_Num	Sex	SVL	Age
			1=male, 2=female	mm	number of resting lines (LAGs)
2016	Schmidtenhöhe, Fahrschule	1	0	21	0
2016	Schmidtenhöhe, Fahrschule	1	0	24	0
2016	Schmidtenhöhe, Fahrschule	1	0	24	0
2016	Schmidtenhöhe, Fahrschule	1	0	21	0
2016	Schmidtenhöhe, Fahrschule	1	0	25	1
2016	Schmidtenhöhe, Fahrschule	1	1	37	1
2016	Schmidtenhöhe, Fahrschule	1	2	37	1
2016	Schmidtenhöhe, Fahrschule	1	0	26	1
2016	Schmidtenhöhe, Fahrschule	1	1	36	2
2016	Schmidtenhöhe, Fahrschule	1	1	38	2
2016	Schmidtenhöhe, Fahrschule	1	2	40	2
2016	Schmidtenhöhe, Fahrschule	1	1	38	2
2016	Schmidtenhöhe, Fahrschule	1	1	36	2
2016	Schmidtenhöhe, Fahrschule	1	1	42	2
2016	Schmidtenhöhe, Fahrschule	1	2	40	2
2016	Schmidtenhöhe, Fahrschule	1	1	35	2
2016	Schmidtenhöhe, Fahrschule	1	1	40	2
2016	Schmidtenhöhe, Fahrschule	1	2	42	2
2016	Schmidtenhöhe, Fahrschule	1	1	32	2
2016	Schmidtenhöhe, Fahrschule	1	1	35	2
2016	Schmidtenhöhe, Fahrschule	1	2	32	2
2016	Schmidtenhöhe, Fahrschule	1	2	31	2
2016	Schmidtenhöhe, Fahrschule	1	1	43	3
2016	Schmidtenhöhe, Fahrschule	1	2	43	3
2016	Schmidtenhöhe, Fahrschule	1	2	46	3
2016	Schmidtenhöhe, Fahrschule	1	1	42	3
2016	Schmidtenhöhe, Fahrschule	1	2	41	3
2016	Schmidtenhöhe, Fahrschule	1	1	42	3
2016	Schmidtenhöhe, Fahrschule	1	2	43	3
2016	Schmidtenhöhe, Fahrschule	1	1	40	3
2016	Schmidtenhöhe, Fahrschule	1	2	42	3
2016	Schmidtenhöhe, Fahrschule	1	2	42	3
2016	Schmidtenhöhe, Fahrschule	1	1	40	3
2016	Schmidtenhöhe, Fahrschule	1	2	42	3
2016	Schmidtenhöhe, Fahrschule	1	1	39	3
2016	Schmidtenhöhe, Fahrschule	1	1	42	4
2016	Schmidtenhöhe, Beweidungsfläche	2	0	19	0
2016	Schmidtenhöhe, Beweidungsfläche	2	0	18	0
2016	Schmidtenhöhe, Beweidungsfläche	2	0	18	0
2016	Schmidtenhöhe, Beweidungsfläche	2	0	19	0
2016	Schmidtenhöhe, Beweidungsfläche	2	0	19	0
2016	Schmidtenhöhe, Beweidungsfläche	2	0	19	0
2016	Schmidtenhöhe, Beweidungsfläche	2	0	19	0
2016	Schmidtenhöhe, Beweidungsfläche	2	0	18	0
2016	Schmidtenhöhe, Beweidungsfläche	2	0	18	0
2016	Schmidtenhöhe, Beweidungsfläche	2	0	19	0
2016	Schmidtenhöhe, Beweidungsfläche	2	0	18.5	0
2016	Schmidtenhöhe, Beweidungsfläche	2	0	18	0
2016	Schmidtenhöhe, Beweidungsfläche	2	0	18	0
2016	Schmidtenhöhe, Beweidungsfläche	2	0	19	0
2016	Schmidtenhöhe, Beweidungsfläche	2	0	19	0
2016	Schmidtenhöhe, Beweidungsfläche	2	0	18	0
2016	Schmidtenhöhe, Beweidungsfläche	2	0	19	0
2016	Schmidtenhöhe, Beweidungsfläche	2	0	18	0
2016	Schmidtenhöhe, Beweidungsfläche	2	0	18	0
2016	Schmidtenhöhe, Beweidungsfläche	2	0	18	0
2016	Schmidtenhöhe, Beweidungsfläche	2	0	18	0
2016	Schmidtenhöhe, Beweidungsfläche	2	0	18	0
2016	Schmidtenhöhe, Beweidungsfläche	2	0	19	0
2016	Schmidtenhöhe, Beweidungsfläche	2	0	19	0
2016	Schmidtenhöhe, Beweidungsfläche	2	0	18.5	0
2016	Schmidtenhöhe, Beweidungsfläche	2	0	18.5	0
2016	Schmidtenhöhe, Beweidungsfläche	2	0	19	0
2016	Schmidtenhöhe, Beweidungsfläche	2	0	17	0
2016	Schmidtenhöhe, Beweidungsfläche	2	0	17	0
2016	Schmidtenhöhe, Beweidungsfläche	2	0	18	0
2016	Schmidtenhöhe, Beweidungsfläche	2	0	17.5	0
2016	Schmidtenhöhe, Beweidungsfläche	2	0	18	0
2016	Schmidtenhöhe, Beweidungsfläche	2	0	18	0
2016	Schmidtenhöhe, Beweidungsfläche	2	0	18	0
2016	Schmidtenhöhe, Beweidungsfläche	2	0	20	0
2016	Schmidtenhöhe, Beweidungsfläche	2	0	20	0
2016	Schmidtenhöhe, Beweidungsfläche	2	0	19	0
2016	Schmidtenhöhe, Beweidungsfläche	2	0	19.5	0
2016	Schmidtenhöhe, Beweidungsfläche	2	0	16	0
2016	Schmidtenhöhe, Beweidungsfläche	2	0	16.5	0
2016	Schmidtenhöhe, Beweidungsfläche	2	0	16	0
2016	Schmidtenhöhe, Beweidungsfläche	2	0	17	0
2016	Schmidtenhöhe, Beweidungsfläche	2	0	20	0
2016	Schmidtenhöhe, Beweidungsfläche	2	0	16.5	0
2016	Schmidtenhöhe, Beweidungsfläche	2	0	15	0
2016	Schmidtenhöhe, Beweidungsfläche	2	0	16	0
2016	Schmidtenhöhe, Beweidungsfläche	2	0	16	0
2016	Schmidtenhöhe, Beweidungsfläche	2	0	17.5	0
2016	Schmidtenhöhe, Beweidungsfläche	2	0	17	0
2016	Schmidtenhöhe, Beweidungsfläche	2	0	16	0
2016	Schmidtenhöhe, Beweidungsfläche	2	0	20	0
2016	Schmidtenhöhe, Beweidungsfläche	2	0	20	0
2016	Schmidtenhöhe, Beweidungsfläche	2	0	19.5	0
2016	Schmidtenhöhe, Beweidungsfläche	2	0	18	0
2016	Schmidtenhöhe, Beweidungsfläche	2	0	20	0
2016	Schmidtenhöhe, Beweidungsfläche	2	0	18	0
2016	Schmidtenhöhe, Beweidungsfläche	2	0	17.5	0
2016	Schmidtenhöhe, Beweidungsfläche	2	0	18	0
2016	Schmidtenhöhe, Beweidungsfläche	2	0	17.5	0
2016	Schmidtenhöhe, Beweidungsfläche	2	0	17.5	0
2016	Schmidtenhöhe, Beweidungsfläche	2	0	18	0
2016	Schmidtenhöhe, Beweidungsfläche	2	0	16.5	0
2016	Schmidtenhöhe, Beweidungsfläche	2	0	20	0
2016	Schmidtenhöhe, Beweidungsfläche	2	0	19	0
2016	Schmidtenhöhe, Beweidungsfläche	2	0	17	0
2016	Schmidtenhöhe, Beweidungsfläche	2	0	19	0
2016	Schmidtenhöhe, Beweidungsfläche	2	0	19	0
2016	Schmidtenhöhe, Beweidungsfläche	2	0	17	0
2016	Schmidtenhöhe, Beweidungsfläche	2	0	20	0
2016	Schmidtenhöhe, Beweidungsfläche	2	0	25	0
2016	Schmidtenhöhe, Beweidungsfläche	2	0	21.5	0
2016	Schmidtenhöhe, Beweidungsfläche	2	0	21	0
2016	Schmidtenhöhe, Beweidungsfläche	2	0	20.5	0
2016	Schmidtenhöhe, Beweidungsfläche	2	0	21	0
2016	Schmidtenhöhe, Beweidungsfläche	2	0	24	0
2016	Schmidtenhöhe, Beweidungsfläche	2	0	22.5	0
2016	Schmidtenhöhe, Beweidungsfläche	2	0	25	0
2016	Schmidtenhöhe, Beweidungsfläche	2	0	24	0
2016	Schmidtenhöhe, Beweidungsfläche	2	0	21.5	0
2016	Schmidtenhöhe, Beweidungsfläche	2	0	23
2016	Schmidtenhöhe, Beweidungsfläche	2	0	22.5	0
2016	Schmidtenhöhe, Beweidungsfläche	2	0	20	0
2016	Schmidtenhöhe, Beweidungsfläche	2	0	19	0
2016	Schmidtenhöhe, Beweidungsfläche	2	0	20	0
2016	Schmidtenhöhe, Beweidungsfläche	2	0	19.5
2016	Schmidtenhöhe, Beweidungsfläche	2	0	20	0
2016	Schmidtenhöhe, Beweidungsfläche	2	0	18.5	0
2016	Schmidtenhöhe, Beweidungsfläche	2	0	17.5	0
2016	Schmidtenhöhe, Beweidungsfläche	2	0	19.5	0
2016	Schmidtenhöhe, Beweidungsfläche	2	0	18
2016	Schmidtenhöhe, Beweidungsfläche	2	0	16	0
2016	Schmidtenhöhe, Beweidungsfläche	2	0	18	0
2016	Schmidtenhöhe, Beweidungsfläche	2	0	18	0
2016	Schmidtenhöhe, Beweidungsfläche	2	0	16	0
2016	Schmidtenhöhe, Beweidungsfläche	2	0	19
2016	Schmidtenhöhe, Beweidungsfläche	2	0	18	0
2016	Schmidtenhöhe, Beweidungsfläche	2	0	18	0
2016	Schmidtenhöhe, Beweidungsfläche	2	0	16	0
2016	Schmidtenhöhe, Beweidungsfläche	2	0	20	0
2016	Schmidtenhöhe, Beweidungsfläche	2	0	19
2016	Schmidtenhöhe, Beweidungsfläche	2	0	18.5	0
2016	Schmidtenhöhe, Beweidungsfläche	2	0	17.5	0
2016	Schmidtenhöhe, Beweidungsfläche	2	0	19	0
2016	Schmidtenhöhe, Beweidungsfläche	2	0	15	0
2016	Schmidtenhöhe, Beweidungsfläche	2	0	19
2016	Schmidtenhöhe, Beweidungsfläche	2	0	19	0
2016	Schmidtenhöhe, Beweidungsfläche	2	0	17.5	0
2016	Schmidtenhöhe, Beweidungsfläche	2	0	17	0
2016	Schmidtenhöhe, Beweidungsfläche	2	0	20	0
2016	Schmidtenhöhe, Beweidungsfläche	2	0	15.5
2016	Schmidtenhöhe, Beweidungsfläche	2	0	18.5	0
2016	Schmidtenhöhe, Beweidungsfläche	2	0	18	0
2016	Schmidtenhöhe, Beweidungsfläche	2	0	16.5	0
2016	Schmidtenhöhe, Beweidungsfläche	2	0	16	0
2016	Schmidtenhöhe, Beweidungsfläche	2	0	16.5
2016	Schmidtenhöhe, Beweidungsfläche	2	0	25	0
2016	Schmidtenhöhe, Beweidungsfläche	2	0	25	0
2016	Schmidtenhöhe, Beweidungsfläche	2	0	25	0
2016	Schmidtenhöhe, Beweidungsfläche	2	0	23	0
2016	Schmidtenhöhe, Beweidungsfläche	2	0	23
2016	Schmidtenhöhe, Beweidungsfläche	2	0	23.5	0
2016	Schmidtenhöhe, Beweidungsfläche	2	0	19	0
2016	Schmidtenhöhe, Beweidungsfläche	2	0	20	0
2016	Schmidtenhöhe, Beweidungsfläche	2	0	18	0
2016	Schmidtenhöhe, Beweidungsfläche	2	0	19
2016	Schmidtenhöhe, Beweidungsfläche	2	0	21	0
2016	Schmidtenhöhe, Beweidungsfläche	2	0	24	0
2016	Schmidtenhöhe, Beweidungsfläche	2	0	21	0
2016	Schmidtenhöhe, Beweidungsfläche	2	0	21.5	0
2016	Schmidtenhöhe, Beweidungsfläche	2	0	21.5
2016	Schmidtenhöhe, Beweidungsfläche	2	0	21.5	0
2016	Schmidtenhöhe, Beweidungsfläche	2	0	22	0
2016	Schmidtenhöhe, Beweidungsfläche	2	0	21	0
2016	Schmidtenhöhe, Beweidungsfläche	2	0	22	0
2016	Schmidtenhöhe, Beweidungsfläche	2	0	21
2016	Schmidtenhöhe, Beweidungsfläche	2	0	21.5	0
2016	Schmidtenhöhe, Beweidungsfläche	2	0	21	0
2016	Schmidtenhöhe, Beweidungsfläche	2	0	21	0
2016	Schmidtenhöhe, Beweidungsfläche	2	0	22	0
2016	Schmidtenhöhe, Beweidungsfläche	2	0	20
2016	Schmidtenhöhe, Beweidungsfläche	2	0	20	0
2016	Schmidtenhöhe, Beweidungsfläche	2	0	19	0
2016	Schmidtenhöhe, Beweidungsfläche	2	0	18.5	0
2016	Schmidtenhöhe, Beweidungsfläche	2	0	17	0
2016	Schmidtenhöhe, Beweidungsfläche	2	0	16.5
2016	Schmidtenhöhe, Beweidungsfläche	2	0	20	0
2016	Schmidtenhöhe, Beweidungsfläche	2	0	18	0
2016	Schmidtenhöhe, Beweidungsfläche	2	0	20	0
2016	Schmidtenhöhe, Beweidungsfläche	2	0	20	0
2016	Schmidtenhöhe, Beweidungsfläche	2	0	20
2016	Schmidtenhöhe, Beweidungsfläche	2	0	20	0
2016	Schmidtenhöhe, Beweidungsfläche	2	0	19	0
2016	Schmidtenhöhe, Beweidungsfläche	2	0	20	0
2016	Schmidtenhöhe, Beweidungsfläche	2	0	19.5	0
2016	Schmidtenhöhe, Beweidungsfläche	2	0	16
2016	Schmidtenhöhe, Beweidungsfläche	2	0	19	0
2016	Schmidtenhöhe, Beweidungsfläche	2	0	20	0
2016	Schmidtenhöhe, Beweidungsfläche	2	0	18.5	0
2016	Schmidtenhöhe, Beweidungsfläche	2	0	24.5	0
2016	Schmidtenhöhe, Beweidungsfläche	2	0	22
2016	Schmidtenhöhe, Beweidungsfläche	2	0	21	0
2016	Schmidtenhöhe, Beweidungsfläche	2	0	21	0
2016	Schmidtenhöhe, Beweidungsfläche	2	0	23	0
2016	Schmidtenhöhe, Beweidungsfläche	2	0	22	0
2016	Schmidtenhöhe, Beweidungsfläche	2	0	21
2016	Schmidtenhöhe, Beweidungsfläche	2	0	23	0
2016	Schmidtenhöhe, Beweidungsfläche	2	0	22	0
2016	Schmidtenhöhe, Beweidungsfläche	2	0	21	0
2016	Schmidtenhöhe, Beweidungsfläche	2	0	21	0
2016	Schmidtenhöhe, Beweidungsfläche	2	0	22
2016	Schmidtenhöhe, Beweidungsfläche	2	0	23.5	0
2016	Schmidtenhöhe, Beweidungsfläche	2	0	21.5	0
2016	Schmidtenhöhe, Beweidungsfläche	2	0	24	0
2016	Schmidtenhöhe, Beweidungsfläche	2	0	21	0
2016	Schmidtenhöhe, Beweidungsfläche	2	0	22
2016	Schmidtenhöhe, Beweidungsfläche	2	0	21	0
2016	Schmidtenhöhe, Beweidungsfläche	2	0	21	0
2016	Schmidtenhöhe, Beweidungsfläche	2	0	21	0
2016	Schmidtenhöhe, Beweidungsfläche	2	0	22	0
2016	Schmidtenhöhe, Beweidungsfläche	2	0	25
2016	Schmidtenhöhe, Beweidungsfläche	2	0	23	0
2016	Schmidtenhöhe, Beweidungsfläche	2	0	21	0
2016	Schmidtenhöhe, Beweidungsfläche	2	0	25	0
2016	Schmidtenhöhe, Beweidungsfläche	2	0	21.5	0
2016	Schmidtenhöhe, Beweidungsfläche	2	0	16
2016	Schmidtenhöhe, Beweidungsfläche	2	0	17	0
2016	Schmidtenhöhe, Beweidungsfläche	2	0	16.5	0
2016	Schmidtenhöhe, Beweidungsfläche	2	0	16	0
2016	Schmidtenhöhe, Beweidungsfläche	2	0	16	0
2016	Schmidtenhöhe, Beweidungsfläche	2	0	19
2016	Schmidtenhöhe, Beweidungsfläche	2	0	17	0
2016	Schmidtenhöhe, Beweidungsfläche	2	0	17.5	0
2016	Schmidtenhöhe, Beweidungsfläche	2	0	17.5	0
2016	Schmidtenhöhe, Beweidungsfläche	2	0	16	0
2016	Schmidtenhöhe, Beweidungsfläche	2	0	20	0
2016	Schmidtenhöhe, Beweidungsfläche	2	0	19	0
2016	Schmidtenhöhe, Beweidungsfläche	2	0	20	0
2016	Schmidtenhöhe, Beweidungsfläche	2	0	19	0
2016	Schmidtenhöhe, Beweidungsfläche	2	0	20	0
2016	Schmidtenhöhe, Beweidungsfläche	2	0	20	0
2016	Schmidtenhöhe, Beweidungsfläche	2	0	20	0
2016	Schmidtenhöhe, Beweidungsfläche	2	0	20	0
2016	Schmidtenhöhe, Beweidungsfläche	2	0	18.5	0
2016	Schmidtenhöhe, Beweidungsfläche	2	0	20	0
2016	Schmidtenhöhe, Beweidungsfläche	2	0	17	0
2016	Schmidtenhöhe, Beweidungsfläche	2	0	20	0
2016	Schmidtenhöhe, Beweidungsfläche	2	0	20	0
2016	Schmidtenhöhe, Beweidungsfläche	2	0	17	0
2016	Schmidtenhöhe, Beweidungsfläche	2	0	16.5	0
2016	Schmidtenhöhe, Beweidungsfläche	2	0	20.5	0
2016	Schmidtenhöhe, Beweidungsfläche	2	0	19	0
2016	Schmidtenhöhe, Beweidungsfläche	2	0	20	0
2016	Schmidtenhöhe, Beweidungsfläche	2	0	19.5	0
2016	Schmidtenhöhe, Beweidungsfläche	2	0	19	0
2016	Schmidtenhöhe, Beweidungsfläche	2	0	20	0
2016	Schmidtenhöhe, Beweidungsfläche	2	0	18	0
2016	Schmidtenhöhe, Beweidungsfläche	2	0	18	0
2016	Schmidtenhöhe, Beweidungsfläche	2	0	18.5	0
2016	Schmidtenhöhe, Beweidungsfläche	2	0	16.5	0
2016	Schmidtenhöhe, Beweidungsfläche	2	0	19	0
2016	Schmidtenhöhe, Beweidungsfläche	2	0	20	0
2016	Schmidtenhöhe, Beweidungsfläche	2	0	18	0
2016	Schmidtenhöhe, Beweidungsfläche	2	0	18.5	0
2016	Schmidtenhöhe, Beweidungsfläche	2	0	18.5	0
2016	Schmidtenhöhe, Beweidungsfläche	2	0	19	0
2016	Schmidtenhöhe, Beweidungsfläche	2	0	17	0
2016	Schmidtenhöhe, Beweidungsfläche	2	0	19.5	0
2016	Schmidtenhöhe, Beweidungsfläche	2	0	18.5	0
2016	Schmidtenhöhe, Beweidungsfläche	2	0	16	0
2016	Schmidtenhöhe, Beweidungsfläche	2	0	18	0
2016	Schmidtenhöhe, Beweidungsfläche	2	0	15	0
2016	Schmidtenhöhe, Beweidungsfläche	2	0	17.5	0
2016	Schmidtenhöhe, Beweidungsfläche	2	0	27	0
2016	Schmidtenhöhe, Beweidungsfläche	2	0	21	0
2016	Schmidtenhöhe, Beweidungsfläche	2	0	25	0
2016	Schmidtenhöhe, Beweidungsfläche	2	0	22	0
2016	Schmidtenhöhe, Beweidungsfläche	2	0	27.5	0
2016	Schmidtenhöhe, Beweidungsfläche	2	0	25	0
2016	Schmidtenhöhe, Beweidungsfläche	2	0	22	0
2016	Schmidtenhöhe, Beweidungsfläche	2	0	22	0
2016	Schmidtenhöhe, Beweidungsfläche	2	0	21	0
2016	Schmidtenhöhe, Beweidungsfläche	2	0	21	0
2016	Schmidtenhöhe, Beweidungsfläche	2	0	19	0
2016	Schmidtenhöhe, Beweidungsfläche	2	0	20	0
2016	Schmidtenhöhe, Beweidungsfläche	2	0	18	0
2016	Schmidtenhöhe, Beweidungsfläche	2	0	18	0
2016	Schmidtenhöhe, Beweidungsfläche	2	0	19	0
2016	Schmidtenhöhe, Beweidungsfläche	2	0	18	0
2016	Schmidtenhöhe, Beweidungsfläche	2	0	16	0
2016	Schmidtenhöhe, Beweidungsfläche	2	0	17	0
2016	Schmidtenhöhe, Beweidungsfläche	2	0	19.5	0
2016	Schmidtenhöhe, Beweidungsfläche	2	0	29	0
2016	Schmidtenhöhe, Beweidungsfläche	2	0	23.5	0
2016	Schmidtenhöhe, Beweidungsfläche	2	0	23.5	0
2016	Schmidtenhöhe, Beweidungsfläche	2	0	22	0
2016	Schmidtenhöhe, Beweidungsfläche	2	0	21	0
2016	Schmidtenhöhe, Beweidungsfläche	2	0	22	0
2016	Schmidtenhöhe, Beweidungsfläche	2	0	19	0
2016	Schmidtenhöhe, Beweidungsfläche	2	0	19.5	0
2016	Schmidtenhöhe, Beweidungsfläche	2	0	18.5	0
2016	Schmidtenhöhe, Beweidungsfläche	2	0	18.5	0
2016	Schmidtenhöhe, Beweidungsfläche	2	0	20	0
2016	Schmidtenhöhe, Beweidungsfläche	2	0	18.5	0
2016	Schmidtenhöhe, Beweidungsfläche	2	0	19.5	0
2016	Schmidtenhöhe, Beweidungsfläche	2	0	20	0
2016	Schmidtenhöhe, Beweidungsfläche	2	0	19.5	0
2016	Schmidtenhöhe, Beweidungsfläche	2	0	19	0
2016	Schmidtenhöhe, Beweidungsfläche	2	0	17	0
2016	Schmidtenhöhe, Beweidungsfläche	2	0	20	0
2016	Schmidtenhöhe, Beweidungsfläche	2	0	18.5	0
2016	Schmidtenhöhe, Beweidungsfläche	2	0	20	0
2016	Schmidtenhöhe, Beweidungsfläche	2	0	20	0
2016	Schmidtenhöhe, Beweidungsfläche	2	0	18	0
2016	Schmidtenhöhe, Beweidungsfläche	2	0	24.5	0
2016	Schmidtenhöhe, Beweidungsfläche	2	0	24.5	0
2016	Schmidtenhöhe, Beweidungsfläche	2	0	27	0
2016	Schmidtenhöhe, Beweidungsfläche	2	0	23.5	0
2016	Schmidtenhöhe, Beweidungsfläche	2	0	23	0
2016	Schmidtenhöhe, Beweidungsfläche	2	0	25.5	0
2016	Schmidtenhöhe, Beweidungsfläche	2	0	22	0
2016	Schmidtenhöhe, Beweidungsfläche	2	0	21.5	0
2016	Schmidtenhöhe, Beweidungsfläche	2	0	21	0
2016	Schmidtenhöhe, Beweidungsfläche	2	0	22	0
2016	Schmidtenhöhe, Beweidungsfläche	2	0	18	0
2016	Schmidtenhöhe, Beweidungsfläche	2	0	20	0
2016	Schmidtenhöhe, Beweidungsfläche	2	0	19.5	0
2016	Schmidtenhöhe, Beweidungsfläche	2	0	19	0
2016	Schmidtenhöhe, Beweidungsfläche	2	0	20	0
2016	Schmidtenhöhe, Beweidungsfläche	2	0	19	0
2016	Schmidtenhöhe, Beweidungsfläche	2	0	18.5	0
2016	Schmidtenhöhe, Beweidungsfläche	2	0	20	0
2016	Schmidtenhöhe, Beweidungsfläche	2	0	19	0
2016	Schmidtenhöhe, Beweidungsfläche	2	0	20	0
2016	Schmidtenhöhe, Beweidungsfläche	2	0	20	0
2016	Schmidtenhöhe, Beweidungsfläche	2	0	19	0
2016	Schmidtenhöhe, Beweidungsfläche	2	0	20	0
2016	Schmidtenhöhe, Beweidungsfläche	2	0	19.5	0
2016	Schmidtenhöhe, Beweidungsfläche	2	0	18.5	0
2016	Schmidtenhöhe, Beweidungsfläche	2	0	20.5	0
2016	Schmidtenhöhe, Beweidungsfläche	2	0	18	0
2016	Schmidtenhöhe, Beweidungsfläche	2	0	22	0
2016	Schmidtenhöhe, Beweidungsfläche	2	0	26.5	0
2016	Schmidtenhöhe, Beweidungsfläche	2	0	23	0
2016	Schmidtenhöhe, Beweidungsfläche	2	0	21	0
2016	Schmidtenhöhe, Beweidungsfläche	2	0	26	0
2016	Schmidtenhöhe, Beweidungsfläche	2	1	37	2
2016	Schmidtenhöhe, Beweidungsfläche	2	1	40	2
2016	Schmidtenhöhe, Beweidungsfläche	2	1	37	2
2016	Schmidtenhöhe, Beweidungsfläche	2	2	43	2
2016	Schmidtenhöhe, Beweidungsfläche	2	2	41	2
2016	Schmidtenhöhe, Beweidungsfläche	2	1	32	2
2016	Schmidtenhöhe, Beweidungsfläche	2	1	33	2
2016	Schmidtenhöhe, Beweidungsfläche	2	1	38	3
2016	Schmidtenhöhe, Beweidungsfläche	2	1	32	3
2016	Schmidtenhöhe, Beweidungsfläche	2	1	44	3
2016	Schmidtenhöhe, Beweidungsfläche	2	2	45	3
2016	Schmidtenhöhe, Beweidungsfläche	2	1	40	3
2016	Schmidtenhöhe, Beweidungsfläche	2	1	42	3
2016	Schmidtenhöhe, Beweidungsfläche	2	1	41	3
2016	Schmidtenhöhe, Beweidungsfläche	2	1	39	3
2016	Schmidtenhöhe, Beweidungsfläche	2	2	44	3
2016	Schmidtenhöhe, Beweidungsfläche	2	1	40	3
2016	Schmidtenhöhe, Beweidungsfläche	2	1	44	4
2016	Schmidtenhöhe, Beweidungsfläche	2	1	42	4
2016	Schmidtenhöhe, Beweidungsfläche	2	1	42	4
2016	Schmidtenhöhe, Tongrube	3	2	30
2016	Schmidtenhöhe, Tongrube	3	0	19	0
2016	Schmidtenhöhe, Tongrube	3	0	18	0
2016	Schmidtenhöhe, Tongrube	3	0	18.5	0
2016	Schmidtenhöhe, Tongrube	3	0	18	0
2016	Schmidtenhöhe, Tongrube	3	0	19	0
2016	Schmidtenhöhe, Tongrube	3	0	17.5	0
2016	Schmidtenhöhe, Tongrube	3	0	18	0
2016	Schmidtenhöhe, Tongrube	3	0	18	0
2016	Schmidtenhöhe, Tongrube	3	0	19	0
2016	Schmidtenhöhe, Tongrube	3	0	20	0
2016	Schmidtenhöhe, Tongrube	3	0	17.5	0
2016	Schmidtenhöhe, Tongrube	3	0	18	0
2016	Schmidtenhöhe, Tongrube	3	0	18	0
2016	Schmidtenhöhe, Tongrube	3	0	16.5	0
2016	Schmidtenhöhe, Tongrube	3	0	18	0
2016	Schmidtenhöhe, Tongrube	3	0	17	0
2016	Schmidtenhöhe, Tongrube	3	0	16.5	0
2016	Schmidtenhöhe, Tongrube	3	0	18	0
2016	Schmidtenhöhe, Tongrube	3	0	17	0
2016	Schmidtenhöhe, Tongrube	3	0	18	0
2016	Schmidtenhöhe, Tongrube	3	0	16	0
2016	Schmidtenhöhe, Tongrube	3	0	17	0
2016	Schmidtenhöhe, Tongrube	3	0	17	0
2016	Schmidtenhöhe, Tongrube	3	0	17	0
2016	Schmidtenhöhe, Tongrube	3	0	17	0
2016	Schmidtenhöhe, Tongrube	3	0	16.5	0
2016	Schmidtenhöhe, Tongrube	3	0	18	0
2016	Schmidtenhöhe, Tongrube	3	0	18.5	0
2016	Schmidtenhöhe, Tongrube	3	0	17	0
2016	Schmidtenhöhe, Tongrube	3	0	18	0
2016	Schmidtenhöhe, Tongrube	3	0	17	0
2016	Schmidtenhöhe, Tongrube	3	0	18	0
2016	Schmidtenhöhe, Tongrube	3	0	17	0
2016	Schmidtenhöhe, Tongrube	3	0	17	0
2016	Schmidtenhöhe, Tongrube	3	0	17	0
2016	Schmidtenhöhe, Tongrube	3	0	17	0
2016	Schmidtenhöhe, Tongrube	3	0	17.5	0
2016	Schmidtenhöhe, Tongrube	3	0	18	0
2016	Schmidtenhöhe, Tongrube	3	0	18	0
2016	Schmidtenhöhe, Tongrube	3	0	17.5	0
2016	Schmidtenhöhe, Tongrube	3	0	17	0
2016	Schmidtenhöhe, Tongrube	3	0	17	0
2016	Schmidtenhöhe, Tongrube	3	0	17	0
2016	Schmidtenhöhe, Tongrube	3	0	16.5	0
2016	Schmidtenhöhe, Tongrube	3	0	16.5	0
2016	Schmidtenhöhe, Tongrube	3	0	16	0
2016	Schmidtenhöhe, Tongrube	3	0	17	0
2016	Schmidtenhöhe, Tongrube	3	0	17	0
2016	Schmidtenhöhe, Tongrube	3	0	16	0
2016	Schmidtenhöhe, Tongrube	3	0	17	0
2016	Schmidtenhöhe, Tongrube	3	0	17	0
2016	Schmidtenhöhe, Tongrube	3	0	18	0
2016	Schmidtenhöhe, Tongrube	3	0	16	0
2016	Schmidtenhöhe, Tongrube	3	0	18	0
2016	Schmidtenhöhe, Tongrube	3	0	18.5	0
2016	Schmidtenhöhe, Tongrube	3	0	20	0
2016	Schmidtenhöhe, Tongrube	3	0	19	0
2016	Schmidtenhöhe, Tongrube	3	0	19	0
2016	Schmidtenhöhe, Tongrube	3	0	19.5	0
2016	Schmidtenhöhe, Tongrube	3	0	18	0
2016	Schmidtenhöhe, Tongrube	3	0	16	0
2016	Schmidtenhöhe, Tongrube	3	0	18.5	0
2016	Schmidtenhöhe, Tongrube	3	0	18.5	0
2016	Schmidtenhöhe, Tongrube	3	0	15	0
2016	Schmidtenhöhe, Tongrube	3	0	19	0
2016	Schmidtenhöhe, Tongrube	3	0	18	0
2016	Schmidtenhöhe, Tongrube	3	0	19.5	0
2016	Schmidtenhöhe, Tongrube	3	0	18	0
2016	Schmidtenhöhe, Tongrube	3	0	16.5	0
2016	Schmidtenhöhe, Tongrube	3	0	18	0
2016	Schmidtenhöhe, Tongrube	3	0	19.5	0
2016	Schmidtenhöhe, Tongrube	3	0	17	0
2016	Schmidtenhöhe, Tongrube	3	0	18	0
2016	Schmidtenhöhe, Tongrube	3	0	18	0
2016	Schmidtenhöhe, Tongrube	3	0	18	0
2016	Schmidtenhöhe, Tongrube	3	0	18	0
2016	Schmidtenhöhe, Tongrube	3	0	17	0
2016	Schmidtenhöhe, Tongrube	3	0	17	0
2016	Schmidtenhöhe, Tongrube	3	0	17	0
2016	Schmidtenhöhe, Tongrube	3	0	18.5	0
2016	Schmidtenhöhe, Tongrube	3	0	16.5	0
2016	Schmidtenhöhe, Tongrube	3	0	20	0
2016	Schmidtenhöhe, Tongrube	3	0	18	0
2016	Schmidtenhöhe, Tongrube	3	0	18	0
2016	Schmidtenhöhe, Tongrube	3	0	18.5	0
2016	Schmidtenhöhe, Tongrube	3	0	17.5	0
2016	Schmidtenhöhe, Tongrube	3	0	18	0
2016	Schmidtenhöhe, Tongrube	3	0	16	0
2016	Schmidtenhöhe, Tongrube	3	0	16.5	0
2016	Schmidtenhöhe, Tongrube	3	0	16.5	0
2016	Schmidtenhöhe, Tongrube	3	0	18	0
2016	Schmidtenhöhe, Tongrube	3	0	16	0
2016	Schmidtenhöhe, Tongrube	3	0	19.5	0
2016	Schmidtenhöhe, Tongrube	3	0	17	0
2016	Schmidtenhöhe, Tongrube	3	0	17.5	0
2016	Schmidtenhöhe, Tongrube	3	0	18.5	0
2016	Schmidtenhöhe, Tongrube	3	0	17	0
2016	Schmidtenhöhe, Tongrube	3	0	16	0
2016	Schmidtenhöhe, Tongrube	3	0	17	0
2016	Schmidtenhöhe, Tongrube	3	0	16	0
2016	Schmidtenhöhe, Tongrube	3	0	18	0
2016	Schmidtenhöhe, Tongrube	3	0	16.5	0
2016	Schmidtenhöhe, Tongrube	3	0	17.5	0
2016	Schmidtenhöhe, Tongrube	3	0	18	0
2016	Schmidtenhöhe, Tongrube	3	0	17	0
2016	Schmidtenhöhe, Tongrube	3	0	20	0
2016	Schmidtenhöhe, Tongrube	3	0	16	0
2016	Schmidtenhöhe, Tongrube	3	0	16	0
2016	Schmidtenhöhe, Tongrube	3	0	16.5	0
2016	Schmidtenhöhe, Tongrube	3	0	17	0
2016	Schmidtenhöhe, Tongrube	3	0	16.5	0
2016	Schmidtenhöhe, Tongrube	3	0	16	0
2016	Schmidtenhöhe, Tongrube	3	0	19	0
2016	Schmidtenhöhe, Tongrube	3	0	14	0
2016	Schmidtenhöhe, Tongrube	3	0	14	0
2016	Schmidtenhöhe, Tongrube	3	0	14	0
2016	Schmidtenhöhe, Tongrube	3	0	14	0
2016	Schmidtenhöhe, Tongrube	3	0	15	0
2016	Schmidtenhöhe, Tongrube	3	0	20	0
2016	Schmidtenhöhe, Tongrube	3	0	14	0
2016	Schmidtenhöhe, Tongrube	3	0	15	0
2016	Schmidtenhöhe, Tongrube	3	0	14	0
2016	Schmidtenhöhe, Tongrube	3	0	15	0
2016	Schmidtenhöhe, Tongrube	3	0	14	0
2016	Schmidtenhöhe, Tongrube	3	0	19	0
2016	Schmidtenhöhe, Tongrube	3	0	14	0
2016	Schmidtenhöhe, Tongrube	3	0	15	0
2016	Schmidtenhöhe, Tongrube	3	0	15	0
2016	Schmidtenhöhe, Tongrube	3	0	14	0
2016	Schmidtenhöhe, Tongrube	3	0	15	0
2016	Schmidtenhöhe, Tongrube	3	0	14	0
2016	Schmidtenhöhe, Tongrube	3	0	15	0
2016	Schmidtenhöhe, Tongrube	3	0	15	0
2016	Schmidtenhöhe, Tongrube	3	0	14	0
2016	Schmidtenhöhe, Tongrube	3	0	15	0
2016	Schmidtenhöhe, Tongrube	3	0	14	0
2016	Schmidtenhöhe, Tongrube	3	0	15	0
2016	Schmidtenhöhe, Tongrube	3	0	14	0
2016	Schmidtenhöhe, Tongrube	3	0	14	0
2016	Schmidtenhöhe, Tongrube	3	0	13	0
2016	Schmidtenhöhe, Tongrube	3	0	14	0
2016	Schmidtenhöhe, Tongrube	3	0	15	0
2016	Schmidtenhöhe, Tongrube	3	0	14	0
2016	Schmidtenhöhe, Tongrube	3	0	15	0
2016	Schmidtenhöhe, Tongrube	3	0	15	0
2016	Schmidtenhöhe, Tongrube	3	0	14	0
2016	Schmidtenhöhe, Tongrube	3	0	14	0
2016	Schmidtenhöhe, Tongrube	3	1	35
2016	Schmidtenhöhe, Tongrube	3	0	17.5	0
2016	Schmidtenhöhe, Tongrube	3	0	17.5	0
2016	Schmidtenhöhe, Tongrube	3	0	19	0
2016	Schmidtenhöhe, Tongrube	3	0	16.5	0
2016	Schmidtenhöhe, Tongrube	3	0	18	0
2016	Schmidtenhöhe, Tongrube	3	0	17	0
2016	Schmidtenhöhe, Tongrube	3	0	16	0
2016	Schmidtenhöhe, Tongrube	3	0	17	0
2016	Schmidtenhöhe, Tongrube	3	0	16.5	0
2016	Schmidtenhöhe, Tongrube	3	0	16.5	0
2016	Schmidtenhöhe, Tongrube	3	0	16.5	0
2016	Schmidtenhöhe, Tongrube	3	0	17.5	0
2016	Schmidtenhöhe, Tongrube	3	0	23	0
2016	Schmidtenhöhe, Tongrube	3	0	20	0
2016	Schmidtenhöhe, Tongrube	3	0	17.5	0
2016	Schmidtenhöhe, Tongrube	3	0	19	0
2016	Schmidtenhöhe, Tongrube	3	0	18	0
2016	Schmidtenhöhe, Tongrube	3	0	20	0
2016	Schmidtenhöhe, Tongrube	3	0	19	0
2016	Schmidtenhöhe, Tongrube	3	0	20	0
2016	Schmidtenhöhe, Tongrube	3	0	15.5	0
2016	Schmidtenhöhe, Tongrube	3	0	20	0
2016	Schmidtenhöhe, Tongrube	3	0	20.5	0
2016	Schmidtenhöhe, Tongrube	3	0	19	0
2016	Schmidtenhöhe, Tongrube	3	0	19	0
2016	Schmidtenhöhe, Tongrube	3	0	17	0
2016	Schmidtenhöhe, Tongrube	3	0	17	0
2016	Schmidtenhöhe, Tongrube	3	0	17.5	0
2016	Schmidtenhöhe, Tongrube	3	0	17	0
2016	Schmidtenhöhe, Tongrube	3	0	18	0
2016	Schmidtenhöhe, Tongrube	3	0	18	0
2016	Schmidtenhöhe, Tongrube	3	0	17	0
2016	Schmidtenhöhe, Tongrube	3	0	18	0
2016	Schmidtenhöhe, Tongrube	3	0	18	0
2016	Schmidtenhöhe, Tongrube	3	0	17	0
2016	Schmidtenhöhe, Tongrube	3	0	18.5	0
2016	Schmidtenhöhe, Tongrube	3	0	15	0
2016	Schmidtenhöhe, Tongrube	3	0	18	0
2016	Schmidtenhöhe, Tongrube	3	0	17	0
2016	Schmidtenhöhe, Tongrube	3	0	20	0
2016	Schmidtenhöhe, Tongrube	3	0	16	0
2016	Schmidtenhöhe, Tongrube	3	0	18	0
2016	Schmidtenhöhe, Tongrube	3	0	16.5	0
2016	Schmidtenhöhe, Tongrube	3	0	17	0
2016	Schmidtenhöhe, Tongrube	3	0	16	0
2016	Schmidtenhöhe, Tongrube	3	0	17	0
2016	Schmidtenhöhe, Tongrube	3	0	17	0
2016	Schmidtenhöhe, Tongrube	3	0	17.5	0
2016	Schmidtenhöhe, Tongrube	3	0	18	0
2016	Schmidtenhöhe, Tongrube	3	0	14	0
2016	Schmidtenhöhe, Tongrube	3	0	14	0
2016	Schmidtenhöhe, Tongrube	3	0	13.5	0
2016	Schmidtenhöhe, Tongrube	3	0	14	0
2016	Schmidtenhöhe, Tongrube	3	0	14	0
2016	Schmidtenhöhe, Tongrube	3	0	14	0
2016	Schmidtenhöhe, Tongrube	3	0	14.5	0
2016	Schmidtenhöhe, Tongrube	3	0	18	0
2016	Schmidtenhöhe, Tongrube	3	0	14.5	0
2016	Schmidtenhöhe, Tongrube	3	0	15	0
2016	Schmidtenhöhe, Tongrube	3	0	18	0
2016	Schmidtenhöhe, Tongrube	3	0	13	0
2016	Schmidtenhöhe, Tongrube	3	0	13	0
2016	Schmidtenhöhe, Tongrube	3	0	14	0
2016	Schmidtenhöhe, Tongrube	3	0	14	0
2016	Schmidtenhöhe, Tongrube	3	0	16	0
2016	Schmidtenhöhe, Tongrube	3	0	16	0
2016	Schmidtenhöhe, Tongrube	3	0	14	0
2016	Schmidtenhöhe, Tongrube	3	0	14	0
2016	Schmidtenhöhe, Tongrube	3	0	13	0
2016	Schmidtenhöhe, Tongrube	3	0	14	0
2016	Schmidtenhöhe, Tongrube	3	0	23.5	0
2016	Schmidtenhöhe, Tongrube	3	0	22	0
2016	Schmidtenhöhe, Tongrube	3	0	22	0
2016	Schmidtenhöhe, Tongrube	3	0	21.5	0
2016	Schmidtenhöhe, Tongrube	3	0	16	0
2016	Schmidtenhöhe, Tongrube	3	0	16	0
2016	Schmidtenhöhe, Tongrube	3	0	15	0
2016	Schmidtenhöhe, Tongrube	3	0	16	0
2016	Schmidtenhöhe, Tongrube	3	0	16	0
2016	Schmidtenhöhe, Tongrube	3	0	18	0
2016	Schmidtenhöhe, Tongrube	3	0	14.5	0
2016	Schmidtenhöhe, Tongrube	3	0	17.5	0
2016	Schmidtenhöhe, Tongrube	3	0	17	0
2016	Schmidtenhöhe, Tongrube	3	0	18	0
2016	Schmidtenhöhe, Tongrube	3	0	18	0
2016	Schmidtenhöhe, Tongrube	3	0	19	0
2016	Schmidtenhöhe, Tongrube	3	0	19	0
2016	Schmidtenhöhe, Tongrube	3	0	19	0
2016	Schmidtenhöhe, Tongrube	3	0	15	0
2016	Schmidtenhöhe, Tongrube	3	0	15	0
2016	Schmidtenhöhe, Tongrube	3	0	16.5	0
2016	Schmidtenhöhe, Tongrube	3	0	15	0
2016	Schmidtenhöhe, Tongrube	3	0	15	0
2016	Schmidtenhöhe, Tongrube	3	0	14	0
2016	Schmidtenhöhe, Tongrube	3	0	20	0
2016	Schmidtenhöhe, Tongrube	3	0	15	0
2016	Schmidtenhöhe, Tongrube	3	0	15	0
2016	Schmidtenhöhe, Tongrube	3	0	15	0
2016	Schmidtenhöhe, Tongrube	3	0	15	0
2016	Schmidtenhöhe, Tongrube	3	0	14.5	0
2016	Schmidtenhöhe, Tongrube	3	0	13.5	0
2016	Schmidtenhöhe, Tongrube	3	0	15	0
2016	Schmidtenhöhe, Tongrube	3	0	14	0
2016	Schmidtenhöhe, Tongrube	3	0	14	0
2016	Schmidtenhöhe, Tongrube	3	0	15	0
2016	Schmidtenhöhe, Tongrube	3	0	14.5	0
2016	Schmidtenhöhe, Tongrube	3	0	14	0
2016	Schmidtenhöhe, Tongrube	3	0	15	0
2016	Schmidtenhöhe, Tongrube	3	0	16	0
2016	Schmidtenhöhe, Tongrube	3	0	16	0
2016	Schmidtenhöhe, Tongrube	3	0	16	0
2016	Schmidtenhöhe, Tongrube	3	0	15	0
2016	Schmidtenhöhe, Tongrube	3	0	14	0
2016	Schmidtenhöhe, Tongrube	3	0	15	0
2016	Schmidtenhöhe, Tongrube	3	0	14	0
2016	Schmidtenhöhe, Tongrube	3	0	18	0
2016	Schmidtenhöhe, Tongrube	3	0	19.5	0
2016	Schmidtenhöhe, Tongrube	3	0	18.5	0
2016	Schmidtenhöhe, Tongrube	3	0	20	0
2016	Schmidtenhöhe, Tongrube	3	0	18.5	0
2016	Schmidtenhöhe, Tongrube	3	0	18.5	0
2016	Schmidtenhöhe, Tongrube	3	0	19.5	0
2016	Schmidtenhöhe, Tongrube	3	0	16	0
2016	Schmidtenhöhe, Tongrube	3	0	18.5	0
2016	Schmidtenhöhe, Tongrube	3	0	15	0
2016	Schmidtenhöhe, Tongrube	3	0	19	0
2016	Schmidtenhöhe, Tongrube	3	0	15	0
2016	Schmidtenhöhe, Tongrube	3	0	20	0
2016	Schmidtenhöhe, Tongrube	3	0	20	0
2016	Schmidtenhöhe, Tongrube	3	0	15	0
2016	Schmidtenhöhe, Tongrube	3	0	16	0
2016	Schmidtenhöhe, Tongrube	3	0	16	0
2016	Schmidtenhöhe, Tongrube	3	0	15	0
2016	Schmidtenhöhe, Tongrube	3	0	15.5	0
2016	Schmidtenhöhe, Tongrube	3	0	20	0
2016	Schmidtenhöhe, Tongrube	3	0	19	0
2016	Schmidtenhöhe, Tongrube	3	0	21	0
2016	Schmidtenhöhe, Tongrube	3	0	24	0
2016	Schmidtenhöhe, Tongrube	3	0	19	0
2016	Schmidtenhöhe, Tongrube	3	0	20	0
2016	Schmidtenhöhe, Tongrube	3	0	18	0
2016	Schmidtenhöhe, Tongrube	3	0	19.5	0
2016	Schmidtenhöhe, Tongrube	3	0	18	0
2016	Schmidtenhöhe, Tongrube	3	0	18	0
2016	Schmidtenhöhe, Tongrube	3	0	19.5	0
2016	Schmidtenhöhe, Tongrube	3	0	18	0
2016	Schmidtenhöhe, Tongrube	3	0	17	0
2016	Schmidtenhöhe, Tongrube	3	0	18	0
2016	Schmidtenhöhe, Tongrube	3	0	20	0
2016	Schmidtenhöhe, Tongrube	3	0	15	0
2016	Schmidtenhöhe, Tongrube	3	0	15	0
2016	Schmidtenhöhe, Tongrube	3	0	15	0
2016	Schmidtenhöhe, Tongrube	3	0	25	0
2016	Schmidtenhöhe, Tongrube	3	0	16	0
2016	Schmidtenhöhe, Tongrube	3	0	22	0
2016	Schmidtenhöhe, Tongrube	3	0	15	0
2016	Schmidtenhöhe, Tongrube	3	0	15	0
2016	Schmidtenhöhe, Tongrube	3	0	15	0
2016	Schmidtenhöhe, Tongrube	3	0	14	0
2016	Schmidtenhöhe, Tongrube	3	0	15	0
2016	Schmidtenhöhe, Tongrube	3	0	14	0
2016	Schmidtenhöhe, Tongrube	3	0	22	0
2016	Schmidtenhöhe, Tongrube	3	0	26	0
2016	Schmidtenhöhe, Tongrube	3	0	18.5	0
2016	Schmidtenhöhe, Tongrube	3	0	18	0
2016	Schmidtenhöhe, Tongrube	3	0	18	0
2016	Schmidtenhöhe, Tongrube	3	0	18	0
2016	Schmidtenhöhe, Tongrube	3	0	18	0
2016	Schmidtenhöhe, Tongrube	3	0	18.5	0
2016	Schmidtenhöhe, Tongrube	3	0	17	0
2016	Schmidtenhöhe, Tongrube	3	0	18	0
2016	Schmidtenhöhe, Tongrube	3	0	15	0
2016	Schmidtenhöhe, Tongrube	3	0	18.5	0
2016	Schmidtenhöhe, Tongrube	3	0	18.5	0
2016	Schmidtenhöhe, Tongrube	3	0	15.5	0
2016	Schmidtenhöhe, Tongrube	3	0	20	0
2016	Schmidtenhöhe, Tongrube	3	0	18.5	0
2016	Schmidtenhöhe, Tongrube	3	0	16	0
2016	Schmidtenhöhe, Tongrube	3	0	15	0
2016	Schmidtenhöhe, Tongrube	3	0	16	0
2016	Schmidtenhöhe, Tongrube	3	0	14	0
2016	Schmidtenhöhe, Tongrube	3	0	15	0
2016	Schmidtenhöhe, Tongrube	3	0	26.5	0
2016	Schmidtenhöhe, Tongrube	3	0	26	0
2016	Schmidtenhöhe, Tongrube	3	0	23	1
2016	Schmidtenhöhe, Tongrube	3	0	27	1
2016	Schmidtenhöhe, Tongrube	3	0	28	1
2016	Schmidtenhöhe, Tongrube	3	0	25	1
2016	Schmidtenhöhe, Tongrube	3	0	26	1
2016	Schmidtenhöhe, Tongrube	3	0	29	1
2016	Schmidtenhöhe, Tongrube	3	0	29	1
2016	Schmidtenhöhe, Tongrube	3	0	26	1
2016	Schmidtenhöhe, Tongrube	3	0	26	1
2016	Schmidtenhöhe, Tongrube	3	0	29	1
2016	Schmidtenhöhe, Tongrube	3	0	26	1
2016	Schmidtenhöhe, Tongrube	3	1	30	1
2016	Schmidtenhöhe, Tongrube	3	2	33	1
2016	Schmidtenhöhe, Tongrube	3	0	27	1
2016	Schmidtenhöhe, Tongrube	3	1	34	1
2016	Schmidtenhöhe, Tongrube	3	1	34	1
2016	Schmidtenhöhe, Tongrube	3	0	27	1
2016	Schmidtenhöhe, Tongrube	3	0	30	1
2016	Schmidtenhöhe, Tongrube	3	0	27	1
2016	Schmidtenhöhe, Tongrube	3	0	29	1
2016	Schmidtenhöhe, Tongrube	3	0	30	1
2016	Schmidtenhöhe, Tongrube	3	0	26	1
2016	Schmidtenhöhe, Tongrube	3	2	31	2
2016	Schmidtenhöhe, Tongrube	3	1	41	2
2016	Schmidtenhöhe, Tongrube	3	1	41	2
2016	Schmidtenhöhe, Tongrube	3	1	39	2
2016	Schmidtenhöhe, Tongrube	3	2	43	2
2016	Schmidtenhöhe, Tongrube	3	2	36	2
2016	Schmidtenhöhe, Tongrube	3	2	42	2
2016	Schmidtenhöhe, Tongrube	3	1	43	2
2016	Schmidtenhöhe, Tongrube	3	1	33	2
2016	Schmidtenhöhe, Tongrube	3	1	32	2
2016	Schmidtenhöhe, Tongrube	3	1	38	2
2016	Schmidtenhöhe, Tongrube	3	2	44	2
2016	Schmidtenhöhe, Tongrube	3	1	36	2
2016	Schmidtenhöhe, Tongrube	3	1	34	3
2016	Schmidtenhöhe, Tongrube	3	2	38	3
2016	Schmidtenhöhe, Tongrube	3	2	36	3
2016	Schmidtenhöhe, Tongrube	3	1	42	3
2016	Schmidtenhöhe, Tongrube	3	1	41	3
2016	Schmidtenhöhe, Tongrube	3	2	41	3
2016	Schmidtenhöhe, Tongrube	3	1	37	3
2016	Schmidtenhöhe, Tongrube	3	1	35	3
2016	Schmidtenhöhe, Tongrube	3	1	40	3
2016	Schmidtenhöhe, Tongrube	3	1	28	3
2016	Schmidtenhöhe, Tongrube	3	2	41	4
2016	Schmidtenhöhe, Tongrube	3	2	40	4
2016	Schmidtenhöhe, Tongrube	3	1	41	4
2016	Schmidtenhöhe, Tongrube	3	1	42	4
2016	Schmidtenhöhe, Tongrube	3	2	45	5
2016	Schmidtenhöhe, Tongrube	3	2	45	5
2016	Schmidtenhöhe, Militärgelände	4	0	24
2016	Schmidtenhöhe, Militärgelände	4	0	20.5	0
2016	Schmidtenhöhe, Militärgelände	4	0	22	0
2016	Schmidtenhöhe, Militärgelände	4	0	21	0
2016	Schmidtenhöhe, Militärgelände	4	0	21	0
2016	Schmidtenhöhe, Militärgelände	4	0	21.5	0
2016	Schmidtenhöhe, Militärgelände	4	0	21	0
2016	Schmidtenhöhe, Militärgelände	4	0	17.5	0
2016	Schmidtenhöhe, Militärgelände	4	0	21	0
2016	Schmidtenhöhe, Militärgelände	4	0	20.5	0
2016	Schmidtenhöhe, Militärgelände	4	0	20	0
2016	Schmidtenhöhe, Militärgelände	4	0	19	0
2016	Schmidtenhöhe, Militärgelände	4	0	20	0
2016	Schmidtenhöhe, Militärgelände	4	0	20	0
2016	Schmidtenhöhe, Militärgelände	4	0	20	0
2016	Schmidtenhöhe, Militärgelände	4	0	19.5	0
2016	Schmidtenhöhe, Militärgelände	4	0	20	0
2016	Schmidtenhöhe, Militärgelände	4	0	21.5	0
2016	Schmidtenhöhe, Militärgelände	4	0	21.5	0
2016	Schmidtenhöhe, Militärgelände	4	0	21.5	0
2016	Schmidtenhöhe, Militärgelände	4	0	25	0
2016	Schmidtenhöhe, Militärgelände	4	0	24	0
2016	Schmidtenhöhe, Militärgelände	4	0	23	0
2016	Schmidtenhöhe, Militärgelände	4	0	22	0
2016	Schmidtenhöhe, Militärgelände	4	0	22	0
2016	Schmidtenhöhe, Militärgelände	4	0	24	0
2016	Schmidtenhöhe, Militärgelände	4	0	25	0
2016	Schmidtenhöhe, Militärgelände	4	0	24.5	0
2016	Schmidtenhöhe, Militärgelände	4	0	26	0
2016	Schmidtenhöhe, Militärgelände	4	0	22	0
2016	Schmidtenhöhe, Militärgelände	4	0	22.5	0
2016	Schmidtenhöhe, Militärgelände	4	0	23	0
2016	Schmidtenhöhe, Militärgelände	4	0	27	0
2016	Schmidtenhöhe, Militärgelände	4	0	20	0
2016	Schmidtenhöhe, Militärgelände	4	0	24	0
2016	Schmidtenhöhe, Militärgelände	4	0	24	0
2016	Schmidtenhöhe, Militärgelände	4	0	22	0
2016	Schmidtenhöhe, Militärgelände	4	0	22	0
2016	Schmidtenhöhe, Militärgelände	4	0	21	0
2016	Schmidtenhöhe, Militärgelände	4	0	21	0
2016	Schmidtenhöhe, Militärgelände	4	0	22.5	0
2016	Schmidtenhöhe, Militärgelände	4	0	22.5	0
2016	Schmidtenhöhe, Militärgelände	4	0	21	0
2016	Schmidtenhöhe, Militärgelände	4	0	20	0
2016	Schmidtenhöhe, Militärgelände	4	0	20	0
2016	Schmidtenhöhe, Militärgelände	4	0	20	0
2016	Schmidtenhöhe, Militärgelände	4	0	17	0
2016	Schmidtenhöhe, Militärgelände	4	0	20	0
2016	Schmidtenhöhe, Militärgelände	4	0	20	0
2016	Schmidtenhöhe, Militärgelände	4	0	20	0
2016	Schmidtenhöhe, Militärgelände	4	0	20	0
2016	Schmidtenhöhe, Militärgelände	4	0	17	0
2016	Schmidtenhöhe, Militärgelände	4	0	19	0
2016	Schmidtenhöhe, Militärgelände	4	0	17	0
2016	Schmidtenhöhe, Militärgelände	4	0	18	0
2016	Schmidtenhöhe, Militärgelände	4	0	19	0
2016	Schmidtenhöhe, Militärgelände	4	0	18	0
2016	Schmidtenhöhe, Militärgelände	4	0	19	0
2016	Schmidtenhöhe, Militärgelände	4	0	20	0
2016	Schmidtenhöhe, Militärgelände	4	0	20	0
2016	Schmidtenhöhe, Militärgelände	4	0	18	0
2016	Schmidtenhöhe, Militärgelände	4	0	19	0
2016	Schmidtenhöhe, Militärgelände	4	0	20	0
2016	Schmidtenhöhe, Militärgelände	4	0	20	0
2016	Schmidtenhöhe, Militärgelände	4	0	21	0
2016	Schmidtenhöhe, Militärgelände	4	0	21.5	0
2016	Schmidtenhöhe, Militärgelände	4	0	23.5	0
2016	Schmidtenhöhe, Militärgelände	4	0	21	0
2016	Schmidtenhöhe, Militärgelände	4	0	22	0
2016	Schmidtenhöhe, Militärgelände	4	0	22	0
2016	Schmidtenhöhe, Militärgelände	4	0	27	0
2016	Schmidtenhöhe, Militärgelände	4	0	26.5	0
2016	Schmidtenhöhe, Militärgelände	4	0	23	0
2016	Schmidtenhöhe, Militärgelände	4	0	22	0
2016	Schmidtenhöhe, Militärgelände	4	0	22	0
2016	Schmidtenhöhe, Militärgelände	4	0	22.5	0
2016	Schmidtenhöhe, Militärgelände	4	0	21	0
2016	Schmidtenhöhe, Militärgelände	4	0	21	0
2016	Schmidtenhöhe, Militärgelände	4	0	21	0
2016	Schmidtenhöhe, Militärgelände	4	0	21.5	0
2016	Schmidtenhöhe, Militärgelände	4	0	21	0
2016	Schmidtenhöhe, Militärgelände	4	0	21	0
2016	Schmidtenhöhe, Militärgelände	4	0	21.5	0
2016	Schmidtenhöhe, Militärgelände	4	0	20	0
2016	Schmidtenhöhe, Militärgelände	4	0	20	0
2016	Schmidtenhöhe, Militärgelände	4	0	19	0
2016	Schmidtenhöhe, Militärgelände	4	0	20	0
2016	Schmidtenhöhe, Militärgelände	4	0	19	0
2016	Schmidtenhöhe, Militärgelände	4	0	19	0
2016	Schmidtenhöhe, Militärgelände	4	0	19	0
2016	Schmidtenhöhe, Militärgelände	4	0	19	0
2016	Schmidtenhöhe, Militärgelände	4	0	18	0
2016	Schmidtenhöhe, Militärgelände	4	0	18.5	0
2016	Schmidtenhöhe, Militärgelände	4	0	20	0
2016	Schmidtenhöhe, Militärgelände	4	0	19	0
2016	Schmidtenhöhe, Militärgelände	4	0	19	0
2016	Schmidtenhöhe, Militärgelände	4	0	19	0
2016	Schmidtenhöhe, Militärgelände	4	0	21	0
2016	Schmidtenhöhe, Militärgelände	4	0	25.5	0
2016	Schmidtenhöhe, Militärgelände	4	0	21	0
2016	Schmidtenhöhe, Militärgelände	4	0	21	0
2016	Schmidtenhöhe, Militärgelände	4	0	20	0
2016	Schmidtenhöhe, Militärgelände	4	0	18.5	0
2016	Schmidtenhöhe, Militärgelände	4	0	22	0
2016	Schmidtenhöhe, Militärgelände	4	0	22	0
2016	Schmidtenhöhe, Militärgelände	4	0	23.5	0
2016	Schmidtenhöhe, Militärgelände	4	0	23.5	0
2016	Schmidtenhöhe, Militärgelände	4	0	29	0
2016	Schmidtenhöhe, Militärgelände	4	0	24	0
2016	Schmidtenhöhe, Militärgelände	4	0	22	0
2016	Schmidtenhöhe, Militärgelände	4	0	25	0
2016	Schmidtenhöhe, Militärgelände	4	0	21	0
2016	Schmidtenhöhe, Militärgelände	4	0	22.5	0
2016	Schmidtenhöhe, Militärgelände	4	0	23	0
2016	Schmidtenhöhe, Militärgelände	4	0	21.5	0
2016	Schmidtenhöhe, Militärgelände	4	0	22	0
2016	Schmidtenhöhe, Militärgelände	4	0	21	0
2016	Schmidtenhöhe, Militärgelände	4	0	25	0
2016	Schmidtenhöhe, Militärgelände	4	0	22	0
2016	Schmidtenhöhe, Militärgelände	4	0	22	0
2016	Schmidtenhöhe, Militärgelände	4	0	24	0
2016	Schmidtenhöhe, Militärgelände	4	0	23	0
2016	Schmidtenhöhe, Militärgelände	4	0	17	0
2016	Schmidtenhöhe, Militärgelände	4	0	20	0
2016	Schmidtenhöhe, Militärgelände	4	0	20	0
2016	Schmidtenhöhe, Militärgelände	4	0	20	0
2016	Schmidtenhöhe, Militärgelände	4	0	19	0
2016	Schmidtenhöhe, Militärgelände	4	0	21	0
2016	Schmidtenhöhe, Militärgelände	4	0	18	0
2016	Schmidtenhöhe, Militärgelände	4	0	20.5	0
2016	Schmidtenhöhe, Militärgelände	4	0	17.5	0
2016	Schmidtenhöhe, Militärgelände	4	0	20	0
2016	Schmidtenhöhe, Militärgelände	4	0	19.5	0
2016	Schmidtenhöhe, Militärgelände	4	0	19	0
2016	Schmidtenhöhe, Militärgelände	4	0	19	0
2016	Schmidtenhöhe, Militärgelände	4	0	19	0
2016	Schmidtenhöhe, Militärgelände	4	0	20	0
2016	Schmidtenhöhe, Militärgelände	4	0	20	0
2016	Schmidtenhöhe, Militärgelände	4	0	20.5	0
2016	Schmidtenhöhe, Militärgelände	4	0	20.5	0
2016	Schmidtenhöhe, Militärgelände	4	0	20.5	0
2016	Schmidtenhöhe, Militärgelände	4	0	20	0
2016	Schmidtenhöhe, Militärgelände	4	0	18	0
2016	Schmidtenhöhe, Militärgelände	4	0	20	0
2016	Schmidtenhöhe, Militärgelände	4	0	20	0
2016	Schmidtenhöhe, Militärgelände	4	0	20	0
2016	Schmidtenhöhe, Militärgelände	4	0	20	0
2016	Schmidtenhöhe, Militärgelände	4	0	28	0
2016	Schmidtenhöhe, Militärgelände	4	0	22.5	0
2016	Schmidtenhöhe, Militärgelände	4	0	25	0
2016	Schmidtenhöhe, Militärgelände	4	0	27	1
2016	Schmidtenhöhe, Militärgelände	4	1	35	1
2016	Schmidtenhöhe, Militärgelände	4	0	22	1
2016	Schmidtenhöhe, Militärgelände	4	2	32	1
2016	Schmidtenhöhe, Militärgelände	4	1	32	1
2016	Schmidtenhöhe, Militärgelände	4	0	27	1
2016	Schmidtenhöhe, Militärgelände	4	0	26	1
2016	Schmidtenhöhe, Militärgelände	4	2	42	2
2016	Schmidtenhöhe, Militärgelände	4	1	35	2
2016	Schmidtenhöhe, Militärgelände	4	2	40	2
2016	Schmidtenhöhe, Militärgelände	4	2	35	2
2016	Schmidtenhöhe, Militärgelände	4	1	36	2
2016	Schmidtenhöhe, Militärgelände	4	2	35	2
2016	Schmidtenhöhe, Militärgelände	4	1	34	2
2016	Schmidtenhöhe, Militärgelände	4	2	36	2
2016	Schmidtenhöhe, Militärgelände	4	1	35	2
2016	Schmidtenhöhe, Militärgelände	4	1	36	2
2016	Schmidtenhöhe, Militärgelände	4	2	34	2
2016	Schmidtenhöhe, Militärgelände	4	2	41	2
2016	Schmidtenhöhe, Militärgelände	4	1	33	2
2016	Schmidtenhöhe, Militärgelände	4	2	34	2
2016	Schmidtenhöhe, Militärgelände	4	1	34	2
2016	Schmidtenhöhe, Militärgelände	4	2	39	2
2016	Schmidtenhöhe, Militärgelände	4	2	32	2
2016	Schmidtenhöhe, Militärgelände	4	1	36	2
2016	Schmidtenhöhe, Militärgelände	4	1	32	2
2016	Schmidtenhöhe, Militärgelände	4	2	44	2
2016	Schmidtenhöhe, Militärgelände	4	1	33	2
2016	Schmidtenhöhe, Militärgelände	4	1	37	2
2016	Schmidtenhöhe, Militärgelände	4	1	36	2
2016	Schmidtenhöhe, Militärgelände	4	2	42	2
2016	Schmidtenhöhe, Militärgelände	4	1	38	2
2016	Schmidtenhöhe, Militärgelände	4	1	40	2
2016	Schmidtenhöhe, Militärgelände	4	1	35.5	2
2016	Schmidtenhöhe, Militärgelände	4	1	37.5	2
2016	Schmidtenhöhe, Militärgelände	4	2	43	2
2016	Schmidtenhöhe, Militärgelände	4	1	40	2
2016	Schmidtenhöhe, Militärgelände	4	2	40	2
2016	Schmidtenhöhe, Militärgelände	4	1	42	2
2016	Schmidtenhöhe, Militärgelände	4	2	39	2
2016	Schmidtenhöhe, Militärgelände	4	2	41	2
2016	Schmidtenhöhe, Militärgelände	4	2	40	2
2016	Schmidtenhöhe, Militärgelände	4	1	34	2
2016	Schmidtenhöhe, Militärgelände	4	2	30	3
2016	Schmidtenhöhe, Militärgelände	4	1	41	3
2016	Schmidtenhöhe, Militärgelände	4	1	40	3
2016	Schmidtenhöhe, Militärgelände	4	2	39	3
2016	Schmidtenhöhe, Militärgelände	4	1	34	3
2016	Schmidtenhöhe, Militärgelände	4	2	39	3
2016	Schmidtenhöhe, Militärgelände	4	1	36	3
2016	Schmidtenhöhe, Militärgelände	4	1	31	3
2016	Schmidtenhöhe, Militärgelände	4	2	40	3
2016	Schmidtenhöhe, Militärgelände	4	2	46	3
2016	Schmidtenhöhe, Militärgelände	4	1	36	3
2016	Schmidtenhöhe, Militärgelände	4	2	39.5	3
2016	Schmidtenhöhe, Militärgelände	4	2	43.5	3
2016	Schmidtenhöhe, Militärgelände	4	2	43	4
2016	Schmidtenhöhe, Militärgelände	4	2	40.5	4
2017	Schmidtenhöhe, Fahrschule	1	0	18	0
2017	Schmidtenhöhe, Fahrschule	1	0	23	1
2017	Schmidtenhöhe, Fahrschule	1	0	30	1
2017	Schmidtenhöhe, Fahrschule	1	2	33	1
2017	Schmidtenhöhe, Fahrschule	1	0	26	1
2017	Schmidtenhöhe, Fahrschule	1	0	24	1
2017	Schmidtenhöhe, Fahrschule	1	0	23	1
2017	Schmidtenhöhe, Fahrschule	1	0	21.5	1
2017	Schmidtenhöhe, Fahrschule	1	0	21.5	1
2017	Schmidtenhöhe, Fahrschule	1	0	20	1
2017	Schmidtenhöhe, Fahrschule	1	0	22.5	1
2017	Schmidtenhöhe, Fahrschule	1	0	23.5	1
2017	Schmidtenhöhe, Fahrschule	1	0	23	1
2017	Schmidtenhöhe, Fahrschule	1	0	21	1
2017	Schmidtenhöhe, Fahrschule	1	0	24	1
2017	Schmidtenhöhe, Fahrschule	1	0	25	1
2017	Schmidtenhöhe, Fahrschule	1	0	24	1
2017	Schmidtenhöhe, Fahrschule	1	0	25	1
2017	Schmidtenhöhe, Fahrschule	1	0	24	1
2017	Schmidtenhöhe, Fahrschule	1	0	26	1
2017	Schmidtenhöhe, Fahrschule	1	0	26	1
2017	Schmidtenhöhe, Fahrschule	1	0	23	1
2017	Schmidtenhöhe, Fahrschule	1	0	26	1
2017	Schmidtenhöhe, Fahrschule	1	0	25.5	1
2017	Schmidtenhöhe, Fahrschule	1	0	25	1
2017	Schmidtenhöhe, Fahrschule	1	0	27.5	1
2017	Schmidtenhöhe, Fahrschule	1	0	26	1
2017	Schmidtenhöhe, Fahrschule	1	0	27	1
2017	Schmidtenhöhe, Fahrschule	1	1	32	1
2017	Schmidtenhöhe, Fahrschule	1	2	32	1
2017	Schmidtenhöhe, Fahrschule	1	0	25	1
2017	Schmidtenhöhe, Fahrschule	1	2	30	1
2017	Schmidtenhöhe, Fahrschule	1	0	29	1
2017	Schmidtenhöhe, Fahrschule	1	2	34	1
2017	Schmidtenhöhe, Fahrschule	1	0	24.5	1
2017	Schmidtenhöhe, Fahrschule	1	2	33	1
2017	Schmidtenhöhe, Fahrschule	1	0	25	1
2017	Schmidtenhöhe, Fahrschule	1	0	25	1
2017	Schmidtenhöhe, Fahrschule	1	2	39	2
2017	Schmidtenhöhe, Fahrschule	1	1	36	2
2017	Schmidtenhöhe, Fahrschule	1	2	40	2
2017	Schmidtenhöhe, Fahrschule	1	2	42	2
2017	Schmidtenhöhe, Fahrschule	1	1	39	2
2017	Schmidtenhöhe, Fahrschule	1	2	34	2
2017	Schmidtenhöhe, Fahrschule	1	1	36	2
2017	Schmidtenhöhe, Fahrschule	1	1	44	3
2017	Schmidtenhöhe, Fahrschule	1	2	41.5	3
2017	Schmidtenhöhe, Fahrschule	1	1	40	3
2017	Schmidtenhöhe, Fahrschule	1	2	38	3
2017	Schmidtenhöhe, Fahrschule	1	1	40	3
2017	Schmidtenhöhe, Fahrschule	1	2	35	3
2017	Schmidtenhöhe, Fahrschule	1	2	43.5	3
2017	Schmidtenhöhe, Fahrschule	1	2	44	3
2017	Schmidtenhöhe, Fahrschule	1	1	35	3
2017	Schmidtenhöhe, Fahrschule	1	1	38	3
2017	Schmidtenhöhe, Fahrschule	1	2	42.5	3
2017	Schmidtenhöhe, Fahrschule	1	1	41.5	3
2017	Schmidtenhöhe, Fahrschule	1	1	42	3
2017	Schmidtenhöhe, Fahrschule	1	1	39	3
2017	Schmidtenhöhe, Fahrschule	1	1	40.5	3
2017	Schmidtenhöhe, Fahrschule	1	2	43	3
2017	Schmidtenhöhe, Fahrschule	1	2	42	3
2017	Schmidtenhöhe, Fahrschule	1	2	46	4
2017	Schmidtenhöhe, Fahrschule	1	2	47	4
2017	Schmidtenhöhe, Fahrschule	1	1	38	4
2017	Schmidtenhöhe, Fahrschule	1	1	39	4
2017	Schmidtenhöhe, Fahrschule	1	2	39	4
2017	Schmidtenhöhe, Fahrschule	1	1	41	5
2017	Schmidtenhöhe, Beweidungsfläche	2	0	31	0
2017	Schmidtenhöhe, Beweidungsfläche	2	0	30	1
2017	Schmidtenhöhe, Beweidungsfläche	2	1	34	1
2017	Schmidtenhöhe, Beweidungsfläche	2	1	35	1
2017	Schmidtenhöhe, Beweidungsfläche	2	0	18.5	1
2017	Schmidtenhöhe, Beweidungsfläche	2	0	23	1
2017	Schmidtenhöhe, Beweidungsfläche	2	0	19	1
2017	Schmidtenhöhe, Beweidungsfläche	2	0	22	1
2017	Schmidtenhöhe, Beweidungsfläche	2	0	19	1
2017	Schmidtenhöhe, Beweidungsfläche	2	0	24	1
2017	Schmidtenhöhe, Beweidungsfläche	2	0	23.5	1
2017	Schmidtenhöhe, Beweidungsfläche	2	0	21.5	1
2017	Schmidtenhöhe, Beweidungsfläche	2	0	21	1
2017	Schmidtenhöhe, Beweidungsfläche	2	0	22	1
2017	Schmidtenhöhe, Beweidungsfläche	2	0	21	1
2017	Schmidtenhöhe, Beweidungsfläche	2	0	27	1
2017	Schmidtenhöhe, Beweidungsfläche	2	0	28	1
2017	Schmidtenhöhe, Beweidungsfläche	2	0	24	1
2017	Schmidtenhöhe, Beweidungsfläche	2	0	29.5	1
2017	Schmidtenhöhe, Beweidungsfläche	2	0	30	1
2017	Schmidtenhöhe, Beweidungsfläche	2	2	32	1
2017	Schmidtenhöhe, Beweidungsfläche	2	0	25.5	1
2017	Schmidtenhöhe, Beweidungsfläche	2	0	24	1
2017	Schmidtenhöhe, Beweidungsfläche	2	2	31	1
2017	Schmidtenhöhe, Beweidungsfläche	2	1	30	1
2017	Schmidtenhöhe, Beweidungsfläche	2	2	35	1
2017	Schmidtenhöhe, Beweidungsfläche	2	1	32	1
2017	Schmidtenhöhe, Beweidungsfläche	2	0	24	1
2017	Schmidtenhöhe, Beweidungsfläche	2	0	24	1
2017	Schmidtenhöhe, Beweidungsfläche	2	0	24	1
2017	Schmidtenhöhe, Beweidungsfläche	2	2	29	1
2017	Schmidtenhöhe, Beweidungsfläche	2	0	27	1
2017	Schmidtenhöhe, Beweidungsfläche	2	0	21	1
2017	Schmidtenhöhe, Beweidungsfläche	2	1	37	2
2017	Schmidtenhöhe, Beweidungsfläche	2	2	30	2
2017	Schmidtenhöhe, Beweidungsfläche	2	1	40	2
2017	Schmidtenhöhe, Beweidungsfläche	2	1	35	2
2017	Schmidtenhöhe, Beweidungsfläche	2	1	40	2
2017	Schmidtenhöhe, Beweidungsfläche	2	2	37	2
2017	Schmidtenhöhe, Beweidungsfläche	2	1	32	2
2017	Schmidtenhöhe, Beweidungsfläche	2	1	42	3
2017	Schmidtenhöhe, Beweidungsfläche	2	2	40	3
2017	Schmidtenhöhe, Beweidungsfläche	2	1	39	3
2017	Schmidtenhöhe, Beweidungsfläche	2	1	39	3
2017	Schmidtenhöhe, Beweidungsfläche	2	2	40	3
2017	Schmidtenhöhe, Beweidungsfläche	2	1	40	3
2017	Schmidtenhöhe, Beweidungsfläche	2	1	38	3
2017	Schmidtenhöhe, Beweidungsfläche	2	2	41	3
2017	Schmidtenhöhe, Beweidungsfläche	2	1	41	3
2017	Schmidtenhöhe, Beweidungsfläche	2	1	37	3
2017	Schmidtenhöhe, Beweidungsfläche	2	2	36.5	3
2017	Schmidtenhöhe, Beweidungsfläche	2	2	42	3
2017	Schmidtenhöhe, Beweidungsfläche	2	1	41	3
2017	Schmidtenhöhe, Beweidungsfläche	2	1	42	3
2017	Schmidtenhöhe, Beweidungsfläche	2	2	42	3
2017	Schmidtenhöhe, Beweidungsfläche	2	2	41	3
2017	Schmidtenhöhe, Beweidungsfläche	2	2	39	3
2017	Schmidtenhöhe, Beweidungsfläche	2	2	43	3
2017	Schmidtenhöhe, Beweidungsfläche	2	2	43	3
2017	Schmidtenhöhe, Beweidungsfläche	2	2	47	3
2017	Schmidtenhöhe, Beweidungsfläche	2	1	37	3
2017	Schmidtenhöhe, Beweidungsfläche	2	1	39	3
2017	Schmidtenhöhe, Beweidungsfläche	2	1	40	3
2017	Schmidtenhöhe, Beweidungsfläche	2	1	41	3
2017	Schmidtenhöhe, Beweidungsfläche	2	1	42	3
2017	Schmidtenhöhe, Beweidungsfläche	2	1	38	3
2017	Schmidtenhöhe, Beweidungsfläche	2	1	36	4
2017	Schmidtenhöhe, Beweidungsfläche	2	1	40	4
2017	Schmidtenhöhe, Beweidungsfläche	2	1	41.5	4
2017	Schmidtenhöhe, Beweidungsfläche	2	1	42	4
2017	Schmidtenhöhe, Beweidungsfläche	2	1	43	4
2017	Schmidtenhöhe, Beweidungsfläche	2	2	45.5	4
2017	Schmidtenhöhe, Beweidungsfläche	2	1	42	4
2017	Schmidtenhöhe, Beweidungsfläche	2	1	41	4
2017	Schmidtenhöhe, Beweidungsfläche	2	1	39	4
2017	Schmidtenhöhe, Beweidungsfläche	2	1	43	4
2017	Schmidtenhöhe, Beweidungsfläche	2	2	42	4
2017	Schmidtenhöhe, Beweidungsfläche	2	2	41	4
2017	Schmidtenhöhe, Beweidungsfläche	2	1	41	4
2017	Schmidtenhöhe, Beweidungsfläche	2	1	41	4
2017	Schmidtenhöhe, Beweidungsfläche	2	2	43	4
2017	Schmidtenhöhe, Beweidungsfläche	2	1	40	4
2017	Schmidtenhöhe, Beweidungsfläche	2	2	45	4
2017	Schmidtenhöhe, Beweidungsfläche	2	1	43	4
2017	Schmidtenhöhe, Beweidungsfläche	2	1	43	5
2017	Schmidtenhöhe, Beweidungsfläche	2	1	46	5
2017	Schmidtenhöhe, Beweidungsfläche	2	1	43	5
2017	Schmidtenhöhe, Beweidungsfläche	2	2	44	5
2017	Schmidtenhöhe, Beweidungsfläche	2	1	44	5
2017	Schmidtenhöhe, Beweidungsfläche	2	1	39	5
2017	Schmidtenhöhe, Beweidungsfläche	2	2	40	5
2017	Schmidtenhöhe, Beweidungsfläche	2	2	40	5
2017	Schmidtenhöhe, Beweidungsfläche	2	2	41	5
2017	Schmidtenhöhe, Tongrube	3	0	12	0
2017	Schmidtenhöhe, Tongrube	3	0	12	0
2017	Schmidtenhöhe, Tongrube	3	0	13	0
2017	Schmidtenhöhe, Tongrube	3	0	13	0
2017	Schmidtenhöhe, Tongrube	3	0	13	0
2017	Schmidtenhöhe, Tongrube	3	0	13	0
2017	Schmidtenhöhe, Tongrube	3	0	13	0
2017	Schmidtenhöhe, Tongrube	3	0	14	0
2017	Schmidtenhöhe, Tongrube	3	0	14	0
2017	Schmidtenhöhe, Tongrube	3	0	14	0
2017	Schmidtenhöhe, Tongrube	3	0	14	0
2017	Schmidtenhöhe, Tongrube	3	0	15	0
2017	Schmidtenhöhe, Tongrube	3	0	15	0
2017	Schmidtenhöhe, Tongrube	3	0	15	0
2017	Schmidtenhöhe, Tongrube	3	0	17	0
2017	Schmidtenhöhe, Tongrube	3	0	18	0
2017	Schmidtenhöhe, Tongrube	3	0	18	0
2017	Schmidtenhöhe, Tongrube	3	0	18	0
2017	Schmidtenhöhe, Tongrube	3	0	19	0
2017	Schmidtenhöhe, Tongrube	3	0	20	0
2017	Schmidtenhöhe, Tongrube	3	0	13	0
2017	Schmidtenhöhe, Tongrube	3	0	13	0
2017	Schmidtenhöhe, Tongrube	3	0	14	0
2017	Schmidtenhöhe, Tongrube	3	0	14	0
2017	Schmidtenhöhe, Tongrube	3	0	14	0
2017	Schmidtenhöhe, Tongrube	3	0	14	0
2017	Schmidtenhöhe, Tongrube	3	0	15	0
2017	Schmidtenhöhe, Tongrube	3	0	15	0
2017	Schmidtenhöhe, Tongrube	3	0	15	0
2017	Schmidtenhöhe, Tongrube	3	0	15	0
2017	Schmidtenhöhe, Tongrube	3	0	15	0
2017	Schmidtenhöhe, Tongrube	3	0	15	0
2017	Schmidtenhöhe, Tongrube	3	0	16	0
2017	Schmidtenhöhe, Tongrube	3	0	16	0
2017	Schmidtenhöhe, Tongrube	3	0	17	0
2017	Schmidtenhöhe, Tongrube	3	0	17	0
2017	Schmidtenhöhe, Tongrube	3	0	18	0
2017	Schmidtenhöhe, Tongrube	3	0	20	0
2017	Schmidtenhöhe, Tongrube	3	0	20	0
2017	Schmidtenhöhe, Tongrube	3	0	21	0
2017	Schmidtenhöhe, Tongrube	3	0	13	0
2017	Schmidtenhöhe, Tongrube	3	0	13	0
2017	Schmidtenhöhe, Tongrube	3	0	13	0
2017	Schmidtenhöhe, Tongrube	3	0	13	0
2017	Schmidtenhöhe, Tongrube	3	0	13	0
2017	Schmidtenhöhe, Tongrube	3	0	13	0
2017	Schmidtenhöhe, Tongrube	3	0	14	0
2017	Schmidtenhöhe, Tongrube	3	0	14	0
2017	Schmidtenhöhe, Tongrube	3	0	15	0
2017	Schmidtenhöhe, Tongrube	3	0	15	0
2017	Schmidtenhöhe, Tongrube	3	0	15	0
2017	Schmidtenhöhe, Tongrube	3	0	16	0
2017	Schmidtenhöhe, Tongrube	3	0	16	0
2017	Schmidtenhöhe, Tongrube	3	0	16	0
2017	Schmidtenhöhe, Tongrube	3	0	16	0
2017	Schmidtenhöhe, Tongrube	3	0	17	0
2017	Schmidtenhöhe, Tongrube	3	0	18	0
2017	Schmidtenhöhe, Tongrube	3	0	18	0
2017	Schmidtenhöhe, Tongrube	3	0	19	0
2017	Schmidtenhöhe, Tongrube	3	0	21	0
2017	Schmidtenhöhe, Tongrube	3	0	15	0
2017	Schmidtenhöhe, Tongrube	3	0	14	0
2017	Schmidtenhöhe, Tongrube	3	0	14	0
2017	Schmidtenhöhe, Tongrube	3	0	15	0
2017	Schmidtenhöhe, Tongrube	3	0	14	0
2017	Schmidtenhöhe, Tongrube	3	0	13	0
2017	Schmidtenhöhe, Tongrube	3	0	14	0
2017	Schmidtenhöhe, Tongrube	3	0	14	0
2017	Schmidtenhöhe, Tongrube	3	0	13	0
2017	Schmidtenhöhe, Tongrube	3	0	13	0
2017	Schmidtenhöhe, Tongrube	3	0	14	0
2017	Schmidtenhöhe, Tongrube	3	0	14	0
2017	Schmidtenhöhe, Tongrube	3	0	14	0
2017	Schmidtenhöhe, Tongrube	3	0	14	0
2017	Schmidtenhöhe, Tongrube	3	0	13	0
2017	Schmidtenhöhe, Tongrube	3	0	13	0
2017	Schmidtenhöhe, Tongrube	3	0	17	0
2017	Schmidtenhöhe, Tongrube	3	0	16	0
2017	Schmidtenhöhe, Tongrube	3	0	18	0
2017	Schmidtenhöhe, Tongrube	3	0	15	0
2017	Schmidtenhöhe, Tongrube	3	0	12	0
2017	Schmidtenhöhe, Tongrube	3	0	13	0
2017	Schmidtenhöhe, Tongrube	3	0	14	0
2017	Schmidtenhöhe, Tongrube	3	0	14	0
2017	Schmidtenhöhe, Tongrube	3	0	15	0
2017	Schmidtenhöhe, Tongrube	3	0	15	0
2017	Schmidtenhöhe, Tongrube	3	0	15	0
2017	Schmidtenhöhe, Tongrube	3	0	15	0
2017	Schmidtenhöhe, Tongrube	3	0	16	0
2017	Schmidtenhöhe, Tongrube	3	0	16	0
2017	Schmidtenhöhe, Tongrube	3	0	16	0
2017	Schmidtenhöhe, Tongrube	3	0	16	0
2017	Schmidtenhöhe, Tongrube	3	0	17	0
2017	Schmidtenhöhe, Tongrube	3	0	17	0
2017	Schmidtenhöhe, Tongrube	3	0	19	0
2017	Schmidtenhöhe, Tongrube	3	0	19	0
2017	Schmidtenhöhe, Tongrube	3	0	20	0
2017	Schmidtenhöhe, Tongrube	3	0	20	0
2017	Schmidtenhöhe, Tongrube	3	0	21	0
2017	Schmidtenhöhe, Tongrube	3	0	11	0
2017	Schmidtenhöhe, Tongrube	3	0	13	0
2017	Schmidtenhöhe, Tongrube	3	0	13	0
2017	Schmidtenhöhe, Tongrube	3	0	13	0
2017	Schmidtenhöhe, Tongrube	3	0	13	0
2017	Schmidtenhöhe, Tongrube	3	0	14	0
2017	Schmidtenhöhe, Tongrube	3	0	14	0
2017	Schmidtenhöhe, Tongrube	3	0	14	0
2017	Schmidtenhöhe, Tongrube	3	0	14	0
2017	Schmidtenhöhe, Tongrube	3	0	14	0
2017	Schmidtenhöhe, Tongrube	3	0	15	0
2017	Schmidtenhöhe, Tongrube	3	0	15	0
2017	Schmidtenhöhe, Tongrube	3	0	15	0
2017	Schmidtenhöhe, Tongrube	3	0	15	0
2017	Schmidtenhöhe, Tongrube	3	0	15	0
2017	Schmidtenhöhe, Tongrube	3	0	15	0
2017	Schmidtenhöhe, Tongrube	3	0	15	0
2017	Schmidtenhöhe, Tongrube	3	0	15	0
2017	Schmidtenhöhe, Tongrube	3	0	16	0
2017	Schmidtenhöhe, Tongrube	3	0	16	0
2017	Schmidtenhöhe, Tongrube	3	0	12	0
2017	Schmidtenhöhe, Tongrube	3	0	13	0
2017	Schmidtenhöhe, Tongrube	3	0	13	0
2017	Schmidtenhöhe, Tongrube	3	0	13	0
2017	Schmidtenhöhe, Tongrube	3	0	13	0
2017	Schmidtenhöhe, Tongrube	3	0	13	0
2017	Schmidtenhöhe, Tongrube	3	0	13	0
2017	Schmidtenhöhe, Tongrube	3	0	13	0
2017	Schmidtenhöhe, Tongrube	3	0	14	0
2017	Schmidtenhöhe, Tongrube	3	0	14	0
2017	Schmidtenhöhe, Tongrube	3	0	14	0
2017	Schmidtenhöhe, Tongrube	3	0	14	0
2017	Schmidtenhöhe, Tongrube	3	0	14	0
2017	Schmidtenhöhe, Tongrube	3	0	14	0
2017	Schmidtenhöhe, Tongrube	3	0	14	0
2017	Schmidtenhöhe, Tongrube	3	0	15	0
2017	Schmidtenhöhe, Tongrube	3	0	15	0
2017	Schmidtenhöhe, Tongrube	3	0	15	0
2017	Schmidtenhöhe, Tongrube	3	0	15	0
2017	Schmidtenhöhe, Tongrube	3	0	15	0
2017	Schmidtenhöhe, Tongrube	3	0	12	0
2017	Schmidtenhöhe, Tongrube	3	0	13	0
2017	Schmidtenhöhe, Tongrube	3	0	13	0
2017	Schmidtenhöhe, Tongrube	3	0	13	0
2017	Schmidtenhöhe, Tongrube	3	0	14	0
2017	Schmidtenhöhe, Tongrube	3	0	14	0
2017	Schmidtenhöhe, Tongrube	3	0	14	0
2017	Schmidtenhöhe, Tongrube	3	0	14	0
2017	Schmidtenhöhe, Tongrube	3	0	15	0
2017	Schmidtenhöhe, Tongrube	3	0	16	0
2017	Schmidtenhöhe, Tongrube	3	0	16	0
2017	Schmidtenhöhe, Tongrube	3	0	16	0
2017	Schmidtenhöhe, Tongrube	3	0	16	0
2017	Schmidtenhöhe, Tongrube	3	0	16	0
2017	Schmidtenhöhe, Tongrube	3	0	17	0
2017	Schmidtenhöhe, Tongrube	3	0	17	0
2017	Schmidtenhöhe, Tongrube	3	0	19	0
2017	Schmidtenhöhe, Tongrube	3	0	20	0
2017	Schmidtenhöhe, Tongrube	3	0	20	0
2017	Schmidtenhöhe, Tongrube	3	0	20	0
2017	Schmidtenhöhe, Tongrube	3	2	30.5	1
2017	Schmidtenhöhe, Tongrube	3	1	36	1
2017	Schmidtenhöhe, Tongrube	3	0	29	1
2017	Schmidtenhöhe, Tongrube	3	0	23	1
2017	Schmidtenhöhe, Tongrube	3	2	31	1
2017	Schmidtenhöhe, Tongrube	3	0	27	1
2017	Schmidtenhöhe, Tongrube	3	0	28.5	1
2017	Schmidtenhöhe, Tongrube	3	0	26	1
2017	Schmidtenhöhe, Tongrube	3	0	26	1
2017	Schmidtenhöhe, Tongrube	3	0	29	1
2017	Schmidtenhöhe, Tongrube	3	0	29	1
2017	Schmidtenhöhe, Tongrube	3	0	25	1
2017	Schmidtenhöhe, Tongrube	3	0	25	1
2017	Schmidtenhöhe, Tongrube	3	2	36	1
2017	Schmidtenhöhe, Tongrube	3	1	33	1
2017	Schmidtenhöhe, Tongrube	3	0	30	1
2017	Schmidtenhöhe, Tongrube	3	1	37.5	2
2017	Schmidtenhöhe, Tongrube	3	1	36	2
2017	Schmidtenhöhe, Tongrube	3	2	37	2
2017	Schmidtenhöhe, Tongrube	3	1	38	2
2017	Schmidtenhöhe, Tongrube	3	2	34	2
2017	Schmidtenhöhe, Tongrube	3	1	37.5	2
2017	Schmidtenhöhe, Tongrube	3	1	34	2
2017	Schmidtenhöhe, Tongrube	3	1	36	2
2017	Schmidtenhöhe, Tongrube	3	1	33	2
2017	Schmidtenhöhe, Tongrube	3	1	36	2
2017	Schmidtenhöhe, Tongrube	3	2	37	2
2017	Schmidtenhöhe, Tongrube	3	2	36	2
2017	Schmidtenhöhe, Tongrube	3	1	32.5	2
2017	Schmidtenhöhe, Tongrube	3	0	32	2
2017	Schmidtenhöhe, Tongrube	3	1	31	2
2017	Schmidtenhöhe, Tongrube	3	1	37	2
2017	Schmidtenhöhe, Tongrube	3	1	38.5	2
2017	Schmidtenhöhe, Tongrube	3	2	46	2
2017	Schmidtenhöhe, Tongrube	3	1	39	2
2017	Schmidtenhöhe, Tongrube	3	2	40	2
2017	Schmidtenhöhe, Tongrube	3	2	35	2
2017	Schmidtenhöhe, Tongrube	3	2	39	2
2017	Schmidtenhöhe, Tongrube	3	2	36	2
2017	Schmidtenhöhe, Tongrube	3	2	36	2
2017	Schmidtenhöhe, Tongrube	3	1	36.5	2
2017	Schmidtenhöhe, Tongrube	3	1	37	2
2017	Schmidtenhöhe, Tongrube	3	1	33	2
2017	Schmidtenhöhe, Tongrube	3	2	38	2
2017	Schmidtenhöhe, Tongrube	3	2	49	2
2017	Schmidtenhöhe, Tongrube	3	2	32	2
2017	Schmidtenhöhe, Tongrube	3	2	37	2
2017	Schmidtenhöhe, Tongrube	3	2	38	2
2017	Schmidtenhöhe, Tongrube	3	2	30	2
2017	Schmidtenhöhe, Tongrube	3	2	44	2
2017	Schmidtenhöhe, Tongrube	3	2	39	2
2017	Schmidtenhöhe, Tongrube	3	1	40	2
2017	Schmidtenhöhe, Tongrube	3	2	33	2
2017	Schmidtenhöhe, Tongrube	3	1	33	2
2017	Schmidtenhöhe, Tongrube	3	2	36	2
2017	Schmidtenhöhe, Tongrube	3	2	33	2
2017	Schmidtenhöhe, Tongrube	3	2	36	2
2017	Schmidtenhöhe, Tongrube	3	2	42	2
2017	Schmidtenhöhe, Tongrube	3	2	42	3
2017	Schmidtenhöhe, Tongrube	3	2	41	3
2017	Schmidtenhöhe, Tongrube	3	2	40	3
2017	Schmidtenhöhe, Tongrube	3	1	36.5	3
2017	Schmidtenhöhe, Tongrube	3	1	42	3
2017	Schmidtenhöhe, Tongrube	3	1	38	3
2017	Schmidtenhöhe, Tongrube	3	1	36	3
2017	Schmidtenhöhe, Tongrube	3	1	41	3
2017	Schmidtenhöhe, Tongrube	3	2	34.5	3
2017	Schmidtenhöhe, Tongrube	3	1	40	3
2017	Schmidtenhöhe, Tongrube	3	1	32	3
2017	Schmidtenhöhe, Tongrube	3	2	40	3
2017	Schmidtenhöhe, Tongrube	3	1	41	3
2017	Schmidtenhöhe, Tongrube	3	1	39	3
2017	Schmidtenhöhe, Tongrube	3	2	40	3
2017	Schmidtenhöhe, Tongrube	3	2	42	3
2017	Schmidtenhöhe, Tongrube	3	1	40	3
2017	Schmidtenhöhe, Tongrube	3	2	42	3
2017	Schmidtenhöhe, Tongrube	3	2	40	3
2017	Schmidtenhöhe, Tongrube	3	1	38.5	3
2017	Schmidtenhöhe, Tongrube	3	1	43	3
2017	Schmidtenhöhe, Tongrube	3	2	34	3
2017	Schmidtenhöhe, Tongrube	3	1	39	3
2017	Schmidtenhöhe, Tongrube	3	1	36	3
2017	Schmidtenhöhe, Tongrube	3	1	35	3
2017	Schmidtenhöhe, Tongrube	3	2	42	3
2017	Schmidtenhöhe, Tongrube	3	1	40	3
2017	Schmidtenhöhe, Tongrube	3	2	37	3
2017	Schmidtenhöhe, Tongrube	3	1	41	3
2017	Schmidtenhöhe, Tongrube	3	1	38	3
2017	Schmidtenhöhe, Tongrube	3	1	39	3
2017	Schmidtenhöhe, Tongrube	3	1	40	3
2017	Schmidtenhöhe, Tongrube	3	1	39	3
2017	Schmidtenhöhe, Tongrube	3	1	36	3
2017	Schmidtenhöhe, Tongrube	3	2	42	3
2017	Schmidtenhöhe, Tongrube	3	1	43	4
2017	Schmidtenhöhe, Tongrube	3	1	43.5	4
2017	Schmidtenhöhe, Tongrube	3	1	41	4
2017	Schmidtenhöhe, Tongrube	3	1	38	4
2017	Schmidtenhöhe, Tongrube	3	1	40	4
2017	Schmidtenhöhe, Tongrube	3	1	39	4
2017	Schmidtenhöhe, Tongrube	3	1	43	4
2017	Schmidtenhöhe, Tongrube	3	1	35	4
2017	Schmidtenhöhe, Tongrube	3	1	42	4
2017	Schmidtenhöhe, Tongrube	3	1	43	4
2017	Schmidtenhöhe, Tongrube	3	1	38	4
2017	Schmidtenhöhe, Tongrube	3	2	47	4
2017	Schmidtenhöhe, Tongrube	3	2	45	4
2017	Schmidtenhöhe, Tongrube	3	1	44	4
2017	Schmidtenhöhe, Tongrube	3	2	43	4
2017	Schmidtenhöhe, Tongrube	3	2	43	4
2017	Schmidtenhöhe, Tongrube	3	2	44	4
2017	Schmidtenhöhe, Tongrube	3	1	40	4
2017	Schmidtenhöhe, Tongrube	3	2	44	4
2017	Schmidtenhöhe, Tongrube	3	2	44	4
2017	Schmidtenhöhe, Tongrube	3	2	41	5
2017	Schmidtenhöhe, Tongrube	3	1	40	5
2017	Schmidtenhöhe, Tongrube	3	1	44	5
2017	Schmidtenhöhe, Tongrube	3	1	44	5
2017	Schmidtenhöhe, Tongrube	3	1	43	5
2017	Schmidtenhöhe, Tongrube	3	2	43	5
2017	Schmidtenhöhe, Tongrube	3	1	41	5
2017	Schmidtenhöhe, Tongrube	3	2	45	6
2017	Schmidtenhöhe, Tongrube	3	2	42	6
2017	Schmidtenhöhe, Militärgelände	4	0	24.5	1
2017	Schmidtenhöhe, Militärgelände	4	0	24	1
2017	Schmidtenhöhe, Militärgelände	4	0	24	1
2017	Schmidtenhöhe, Militärgelände	4	0	23.5	1
2017	Schmidtenhöhe, Militärgelände	4	0	24.5	1
2017	Schmidtenhöhe, Militärgelände	4	0	23.5	1
2017	Schmidtenhöhe, Militärgelände	4	2	31	1
2017	Schmidtenhöhe, Militärgelände	4	1	34	1
2017	Schmidtenhöhe, Militärgelände	4	0	24	1
2017	Schmidtenhöhe, Militärgelände	4	0	24.5	1
2017	Schmidtenhöhe, Militärgelände	4	0	21	1
2017	Schmidtenhöhe, Militärgelände	4	0	22.5	1
2017	Schmidtenhöhe, Militärgelände	4	0	19.5	1
2017	Schmidtenhöhe, Militärgelände	4	0	22.5	1
2017	Schmidtenhöhe, Militärgelände	4	0	21	1
2017	Schmidtenhöhe, Militärgelände	4	0	21.5	1
2017	Schmidtenhöhe, Militärgelände	4	0	21.5	1
2017	Schmidtenhöhe, Militärgelände	4	0	19	1
2017	Schmidtenhöhe, Militärgelände	4	0	25	1
2017	Schmidtenhöhe, Militärgelände	4	0	22	1
2017	Schmidtenhöhe, Militärgelände	4	0	20.5	1
2017	Schmidtenhöhe, Militärgelände	4	0	24	1
2017	Schmidtenhöhe, Militärgelände	4	0	24.5	1
2017	Schmidtenhöhe, Militärgelände	4	0	26	1
2017	Schmidtenhöhe, Militärgelände	4	0	22	1
2017	Schmidtenhöhe, Militärgelände	4	0	22	1
2017	Schmidtenhöhe, Militärgelände	4	0	20	1
2017	Schmidtenhöhe, Militärgelände	4	0	21	1
2017	Schmidtenhöhe, Militärgelände	4	0	20	1
2017	Schmidtenhöhe, Militärgelände	4	0	23	1
2017	Schmidtenhöhe, Militärgelände	4	0	21	1
2017	Schmidtenhöhe, Militärgelände	4	0	23	1
2017	Schmidtenhöhe, Militärgelände	4	0	23	1
2017	Schmidtenhöhe, Militärgelände	4	0	23.5	1
2017	Schmidtenhöhe, Militärgelände	4	0	20	1
2017	Schmidtenhöhe, Militärgelände	4	0	24	1
2017	Schmidtenhöhe, Militärgelände	4	0	24.5	1
2017	Schmidtenhöhe, Militärgelände	4	0	25	1
2017	Schmidtenhöhe, Militärgelände	4	0	28	1
2017	Schmidtenhöhe, Militärgelände	4	0	28	1
2017	Schmidtenhöhe, Militärgelände	4	0	29	1
2017	Schmidtenhöhe, Militärgelände	4	0	24	1
2017	Schmidtenhöhe, Militärgelände	4	0	28	1
2017	Schmidtenhöhe, Militärgelände	4	0	26	1
2017	Schmidtenhöhe, Militärgelände	4	0	25	1
2017	Schmidtenhöhe, Militärgelände	4	0	28.5	1
2017	Schmidtenhöhe, Militärgelände	4	1	30	1
2017	Schmidtenhöhe, Militärgelände	4	1	33	1
2017	Schmidtenhöhe, Militärgelände	4	0	25.5	1
2017	Schmidtenhöhe, Militärgelände	4	0	26	1
2017	Schmidtenhöhe, Militärgelände	4	0	23	1
2017	Schmidtenhöhe, Militärgelände	4	0	23.5	1
2017	Schmidtenhöhe, Militärgelände	4	1	39	2
2017	Schmidtenhöhe, Militärgelände	4	2	38	2
2017	Schmidtenhöhe, Militärgelände	4	1	36	2
2017	Schmidtenhöhe, Militärgelände	4	1	35	2
2017	Schmidtenhöhe, Militärgelände	4	1	36	2
2017	Schmidtenhöhe, Militärgelände	4	2	34	2
2017	Schmidtenhöhe, Militärgelände	4	2	39	2
2017	Schmidtenhöhe, Militärgelände	4	1	37	2
2017	Schmidtenhöhe, Militärgelände	4	1	35	2
2017	Schmidtenhöhe, Militärgelände	4	2	36	2
2017	Schmidtenhöhe, Militärgelände	4	2	43	2
2017	Schmidtenhöhe, Militärgelände	4	2	43	3
2017	Schmidtenhöhe, Militärgelände	4	1	40	3
2017	Schmidtenhöhe, Militärgelände	4	2	42.5	3
2017	Schmidtenhöhe, Militärgelände	4	1	38	3
2017	Schmidtenhöhe, Militärgelände	4	2	40	3
2017	Schmidtenhöhe, Militärgelände	4	1	40	3
2017	Schmidtenhöhe, Militärgelände	4	1	39	3
2017	Schmidtenhöhe, Militärgelände	4	2	41	3
2017	Schmidtenhöhe, Militärgelände	4	1	40	3
2017	Schmidtenhöhe, Militärgelände	4	1	37	3
2017	Schmidtenhöhe, Militärgelände	4	1	42	3
2017	Schmidtenhöhe, Militärgelände	4	1	40	3
2017	Schmidtenhöhe, Militärgelände	4	1	40	3
2017	Schmidtenhöhe, Militärgelände	4	1	42	3
2017	Schmidtenhöhe, Militärgelände	4	2	37	3
2017	Schmidtenhöhe, Militärgelände	4	2	39	3
2017	Schmidtenhöhe, Militärgelände	4	1	38	3
2017	Schmidtenhöhe, Militärgelände	4	2	44	3
2017	Schmidtenhöhe, Militärgelände	4	2	44	3
2017	Schmidtenhöhe, Militärgelände	4	1	41	3
2017	Schmidtenhöhe, Militärgelände	4	2	44	3
2017	Schmidtenhöhe, Militärgelände	4	1	40	3
2017	Schmidtenhöhe, Militärgelände	4	2	38	3
2017	Schmidtenhöhe, Militärgelände	4	2	39	3
2017	Schmidtenhöhe, Militärgelände	4	2	40	3
2017	Schmidtenhöhe, Militärgelände	4	1	38	3
2017	Schmidtenhöhe, Militärgelände	4	1	40	3
2017	Schmidtenhöhe, Militärgelände	4	1	40	3
2017	Schmidtenhöhe, Militärgelände	4	1	43	3
2017	Schmidtenhöhe, Militärgelände	4	1	40	3
2017	Schmidtenhöhe, Militärgelände	4	1	39	3
2017	Schmidtenhöhe, Militärgelände	4	1	43	3
2017	Schmidtenhöhe, Militärgelände	4	1	41	3
2017	Schmidtenhöhe, Militärgelände	4	1	42	4
2017	Schmidtenhöhe, Militärgelände	4	1	43	4
2017	Schmidtenhöhe, Militärgelände	4	1	36	4
2017	Schmidtenhöhe, Militärgelände	4	1	45	4
2017	Schmidtenhöhe, Militärgelände	4	2	45	4
2017	Schmidtenhöhe, Militärgelände	4	2	43	4
2017	Schmidtenhöhe, Militärgelände	4	1	42	4
2017	Schmidtenhöhe, Militärgelände	4	1	41	4
2017	Schmidtenhöhe, Militärgelände	4	2	41	4
2017	Schmidtenhöhe, Militärgelände	4	1	39	4
2017	Schmidtenhöhe, Militärgelände	4	1	43	4
2017	Schmidtenhöhe, Militärgelände	4	1	43	4
2017	Schmidtenhöhe, Militärgelände	4	2	42	4
2017	Schmidtenhöhe, Militärgelände	4	2	43.5	4
2017	Schmidtenhöhe, Militärgelände	4	2	42	5
2017	Schmidtenhöhe, Militärgelände	4	1	42	5
2017	Schmidtenhöhe, Militärgelände	4	1	41	5
2017	Schmidtenhöhe, Militärgelände	4	1	41	5
2017	Schmidtenhöhe, Militärgelände	4	2	43	6
2017	Schmidtenhöhe, Militärgelände	4	2	40	7
2018	Schmidtenhöhe, Fahrschule	1	0	25	0
2018	Schmidtenhöhe, Fahrschule	1	0	22	0
2018	Schmidtenhöhe, Fahrschule	1	0	22	0
2018	Schmidtenhöhe, Fahrschule	1	0	23	0
2018	Schmidtenhöhe, Fahrschule	1	0	20	0
2018	Schmidtenhöhe, Fahrschule	1	0	22.5	0
2018	Schmidtenhöhe, Fahrschule	1	0	23	0
2018	Schmidtenhöhe, Fahrschule	1	0	22	0
2018	Schmidtenhöhe, Fahrschule	1	0	17	1
2018	Schmidtenhöhe, Fahrschule	1	0	17.5	1
2018	Schmidtenhöhe, Fahrschule	1	0	23	1
2018	Schmidtenhöhe, Fahrschule	1	0	23	1
2018	Schmidtenhöhe, Fahrschule	1	0	22	1
2018	Schmidtenhöhe, Fahrschule	1	0	22	1
2018	Schmidtenhöhe, Fahrschule	1	0	22	1
2018	Schmidtenhöhe, Fahrschule	1	0	23	1
2018	Schmidtenhöhe, Fahrschule	1	0	21.5	1
2018	Schmidtenhöhe, Fahrschule	1	0	22	1
2018	Schmidtenhöhe, Fahrschule	1	0	24	1
2018	Schmidtenhöhe, Fahrschule	1	0	25.5	1
2018	Schmidtenhöhe, Fahrschule	1	0	23	1
2018	Schmidtenhöhe, Fahrschule	1	0	25	1
2018	Schmidtenhöhe, Fahrschule	1	0	25.5	1
2018	Schmidtenhöhe, Fahrschule	1	0	23	1
2018	Schmidtenhöhe, Fahrschule	1	0	20	1
2018	Schmidtenhöhe, Fahrschule	1	0	23	1
2018	Schmidtenhöhe, Fahrschule	1	0	27	1
2018	Schmidtenhöhe, Fahrschule	1	0	29	1
2018	Schmidtenhöhe, Fahrschule	1	0	29	1
2018	Schmidtenhöhe, Fahrschule	1	0	30.5	1
2018	Schmidtenhöhe, Fahrschule	1	0	31	1
2018	Schmidtenhöhe, Fahrschule	1	0	30	1
2018	Schmidtenhöhe, Fahrschule	1	2	31	1
2018	Schmidtenhöhe, Fahrschule	1	0	28	1
2018	Schmidtenhöhe, Fahrschule	1	0	29.5	1
2018	Schmidtenhöhe, Fahrschule	1	1	35	1
2018	Schmidtenhöhe, Fahrschule	1	0	25	1
2018	Schmidtenhöhe, Fahrschule	1	0	27	1
2018	Schmidtenhöhe, Fahrschule	1	0	29	1
2018	Schmidtenhöhe, Fahrschule	1	2	40	2
2018	Schmidtenhöhe, Fahrschule	1	2	37	2
2018	Schmidtenhöhe, Fahrschule	1	1	39	2
2018	Schmidtenhöhe, Fahrschule	1	1	37	2
2018	Schmidtenhöhe, Fahrschule	1	2	42	2
2018	Schmidtenhöhe, Fahrschule	1	1	38	2
2018	Schmidtenhöhe, Fahrschule	1	2	38	2
2018	Schmidtenhöhe, Fahrschule	1	1	37.5	2
2018	Schmidtenhöhe, Fahrschule	1	1	37.5	2
2018	Schmidtenhöhe, Fahrschule	1	1	35.5	2
2018	Schmidtenhöhe, Fahrschule	1	2	35	2
2018	Schmidtenhöhe, Fahrschule	1	2	35	2
2018	Schmidtenhöhe, Fahrschule	1	1	35.5	2
2018	Schmidtenhöhe, Fahrschule	1	2	32	2
2018	Schmidtenhöhe, Fahrschule	1	2	37.5	2
2018	Schmidtenhöhe, Fahrschule	1	2	38	2
2018	Schmidtenhöhe, Fahrschule	1	1	37	2
2018	Schmidtenhöhe, Fahrschule	1	1	40	2
2018	Schmidtenhöhe, Fahrschule	1	1	40	2
2018	Schmidtenhöhe, Fahrschule	1	1	39	2
2018	Schmidtenhöhe, Fahrschule	1	2	41	2
2018	Schmidtenhöhe, Fahrschule	1	1	37.5	2
2018	Schmidtenhöhe, Fahrschule	1	1	32	2
2018	Schmidtenhöhe, Fahrschule	1	1	37.5	2
2018	Schmidtenhöhe, Fahrschule	1	2	34	2
2018	Schmidtenhöhe, Fahrschule	1	2	34	2
2018	Schmidtenhöhe, Fahrschule	1	2	44	3
2018	Schmidtenhöhe, Fahrschule	1	1	33.5	3
2018	Schmidtenhöhe, Fahrschule	1	1	40	3
2018	Schmidtenhöhe, Fahrschule	1	1	38	3
2018	Schmidtenhöhe, Fahrschule	1	2	38	3
2018	Schmidtenhöhe, Fahrschule	1	2	47	3
2018	Schmidtenhöhe, Fahrschule	1	2	44	4
2018	Schmidtenhöhe, Fahrschule	1	1	44	4
2018	Schmidtenhöhe, Fahrschule	1	1	40	4
2018	Schmidtenhöhe, Fahrschule	1	2	43.5	4
2018	Schmidtenhöhe, Fahrschule	1	1	38.5	4
2018	Schmidtenhöhe, Fahrschule	1	2	40	4
2018	Schmidtenhöhe, Fahrschule	1	1	41	4
2018	Schmidtenhöhe, Fahrschule	1	2	47	5
2018	Schmidtenhöhe, Fahrschule	1	1	46	5
2018	Schmidtenhöhe, Beweidungsfläche	2	1	37	1
2018	Schmidtenhöhe, Beweidungsfläche	2	0	18	1
2018	Schmidtenhöhe, Beweidungsfläche	2	0	17	1
2018	Schmidtenhöhe, Beweidungsfläche	2	0	20.5	1
2018	Schmidtenhöhe, Beweidungsfläche	2	0	21	1
2018	Schmidtenhöhe, Beweidungsfläche	2	0	21	1
2018	Schmidtenhöhe, Beweidungsfläche	2	0	21.5	1
2018	Schmidtenhöhe, Beweidungsfläche	2	0	22	1
2018	Schmidtenhöhe, Beweidungsfläche	2	0	21.5	1
2018	Schmidtenhöhe, Beweidungsfläche	2	0	22	1
2018	Schmidtenhöhe, Beweidungsfläche	2	0	22	1
2018	Schmidtenhöhe, Beweidungsfläche	2	0	19.5	1
2018	Schmidtenhöhe, Beweidungsfläche	2	0	23	1
2018	Schmidtenhöhe, Beweidungsfläche	2	0	20	1
2018	Schmidtenhöhe, Beweidungsfläche	2	0	21.5	1
2018	Schmidtenhöhe, Beweidungsfläche	2	0	21	1
2018	Schmidtenhöhe, Beweidungsfläche	2	0	23	1
2018	Schmidtenhöhe, Beweidungsfläche	2	0	22	1
2018	Schmidtenhöhe, Beweidungsfläche	2	0	23	1
2018	Schmidtenhöhe, Beweidungsfläche	2	0	22	1
2018	Schmidtenhöhe, Beweidungsfläche	2	0	21	1
2018	Schmidtenhöhe, Beweidungsfläche	2	0	24	1
2018	Schmidtenhöhe, Beweidungsfläche	2	0	24	1
2018	Schmidtenhöhe, Beweidungsfläche	2	0	26	1
2018	Schmidtenhöhe, Beweidungsfläche	2	0	25	1
2018	Schmidtenhöhe, Beweidungsfläche	2	0	21	1
2018	Schmidtenhöhe, Beweidungsfläche	2	0	20.5	1
2018	Schmidtenhöhe, Beweidungsfläche	2	0	23	1
2018	Schmidtenhöhe, Beweidungsfläche	2	0	30	1
2018	Schmidtenhöhe, Beweidungsfläche	2	0	23	1
2018	Schmidtenhöhe, Beweidungsfläche	2	0	29.5	1
2018	Schmidtenhöhe, Beweidungsfläche	2	0	30	1
2018	Schmidtenhöhe, Beweidungsfläche	2	0	29	1
2018	Schmidtenhöhe, Beweidungsfläche	2	0	23	1
2018	Schmidtenhöhe, Beweidungsfläche	2	0	23	1
2018	Schmidtenhöhe, Beweidungsfläche	2	0	28	1
2018	Schmidtenhöhe, Beweidungsfläche	2	0	27.5	1
2018	Schmidtenhöhe, Beweidungsfläche	2	0	25	1
2018	Schmidtenhöhe, Beweidungsfläche	2	0	27.5	1
2018	Schmidtenhöhe, Beweidungsfläche	2	0	29	1
2018	Schmidtenhöhe, Beweidungsfläche	2	0	27	1
2018	Schmidtenhöhe, Beweidungsfläche	2	0	22	1
2018	Schmidtenhöhe, Beweidungsfläche	2	1	36	1
2018	Schmidtenhöhe, Beweidungsfläche	2	0	30.5	1
2018	Schmidtenhöhe, Beweidungsfläche	2	1	39	2
2018	Schmidtenhöhe, Beweidungsfläche	2	1	37	2
2018	Schmidtenhöhe, Beweidungsfläche	2	1	38.5	2
2018	Schmidtenhöhe, Beweidungsfläche	2	1	38	2
2018	Schmidtenhöhe, Beweidungsfläche	2	2	38	2
2018	Schmidtenhöhe, Beweidungsfläche	2	2	40	2
2018	Schmidtenhöhe, Beweidungsfläche	2	1	37	2
2018	Schmidtenhöhe, Beweidungsfläche	2	1	34	2
2018	Schmidtenhöhe, Beweidungsfläche	2	2	30	2
2018	Schmidtenhöhe, Beweidungsfläche	2	1	35	2
2018	Schmidtenhöhe, Beweidungsfläche	2	2	33	2
2018	Schmidtenhöhe, Beweidungsfläche	2	2	35.5	2
2018	Schmidtenhöhe, Beweidungsfläche	2	1	37	2
2018	Schmidtenhöhe, Beweidungsfläche	2	2	30	2
2018	Schmidtenhöhe, Beweidungsfläche	2	1	40	2
2018	Schmidtenhöhe, Beweidungsfläche	2	1	37	2
2018	Schmidtenhöhe, Beweidungsfläche	2	1	39	2
2018	Schmidtenhöhe, Beweidungsfläche	2	1	41.5	2
2018	Schmidtenhöhe, Beweidungsfläche	2	1	38	2
2018	Schmidtenhöhe, Beweidungsfläche	2	1	39.5	2
2018	Schmidtenhöhe, Beweidungsfläche	2	1	39	2
2018	Schmidtenhöhe, Beweidungsfläche	2	1	37	2
2018	Schmidtenhöhe, Beweidungsfläche	2	1	36.5	2
2018	Schmidtenhöhe, Beweidungsfläche	2	1	35	2
2018	Schmidtenhöhe, Beweidungsfläche	2	1	39.5	2
2018	Schmidtenhöhe, Beweidungsfläche	2	2	39.5	2
2018	Schmidtenhöhe, Beweidungsfläche	2	1	38	2
2018	Schmidtenhöhe, Beweidungsfläche	2	1	39	2
2018	Schmidtenhöhe, Beweidungsfläche	2	2	30	2
2018	Schmidtenhöhe, Beweidungsfläche	2	2	38	3
2018	Schmidtenhöhe, Beweidungsfläche	2	2	42	3
2018	Schmidtenhöhe, Beweidungsfläche	2	1	41.5	3
2018	Schmidtenhöhe, Beweidungsfläche	2	2	42.5	3
2018	Schmidtenhöhe, Beweidungsfläche	2	1	38	3
2018	Schmidtenhöhe, Beweidungsfläche	2	2	41	3
2018	Schmidtenhöhe, Beweidungsfläche	2	1	37.5	3
2018	Schmidtenhöhe, Beweidungsfläche	2	1	35	3
2018	Schmidtenhöhe, Beweidungsfläche	2	2	44.5	3
2018	Schmidtenhöhe, Beweidungsfläche	2	1	38	3
2018	Schmidtenhöhe, Beweidungsfläche	2	1	43	3
2018	Schmidtenhöhe, Beweidungsfläche	2	1	36	3
2018	Schmidtenhöhe, Beweidungsfläche	2	1	41	4
2018	Schmidtenhöhe, Beweidungsfläche	2	2	44	4
2018	Schmidtenhöhe, Beweidungsfläche	2	1	40.5	4
2018	Schmidtenhöhe, Beweidungsfläche	2	2	46	4
2018	Schmidtenhöhe, Beweidungsfläche	2	2	45	4
2018	Schmidtenhöhe, Beweidungsfläche	2	2	43	4
2018	Schmidtenhöhe, Beweidungsfläche	2	1	42	4
2018	Schmidtenhöhe, Beweidungsfläche	2	2	42	4
2018	Schmidtenhöhe, Beweidungsfläche	2	2	41.5	4
2018	Schmidtenhöhe, Beweidungsfläche	2	1	41	4
2018	Schmidtenhöhe, Beweidungsfläche	2	2	33.5	4
2018	Schmidtenhöhe, Beweidungsfläche	2	2	41	4
2018	Schmidtenhöhe, Beweidungsfläche	2	2	43	4
2018	Schmidtenhöhe, Beweidungsfläche	2	2	47	4
2018	Schmidtenhöhe, Beweidungsfläche	2	2	40.5	4
2018	Schmidtenhöhe, Beweidungsfläche	2	2	50	4
2018	Schmidtenhöhe, Beweidungsfläche	2	1	47.5	5
2018	Schmidtenhöhe, Beweidungsfläche	2	1	42	5
2018	Schmidtenhöhe, Beweidungsfläche	2	1	47	5
2018	Schmidtenhöhe, Beweidungsfläche	2	2	49	5
2018	Schmidtenhöhe, Beweidungsfläche	2	2	43.5	5
2018	Schmidtenhöhe, Beweidungsfläche	2	1	48	6
2018	Schmidtenhöhe, Beweidungsfläche	2	1	43.5	6
2018	Schmidtenhöhe, Beweidungsfläche	2	2	45	6
2018	Schmidtenhöhe, Tongrube	3	0	15	0
2018	Schmidtenhöhe, Tongrube	3	0	14	0
2018	Schmidtenhöhe, Tongrube	3	0	14	0
2018	Schmidtenhöhe, Tongrube	3	0	14	0
2018	Schmidtenhöhe, Tongrube	3	0	14	0
2018	Schmidtenhöhe, Tongrube	3	0	15	0
2018	Schmidtenhöhe, Tongrube	3	0	14	0
2018	Schmidtenhöhe, Tongrube	3	0	15	0
2018	Schmidtenhöhe, Tongrube	3	0	14.5	0
2018	Schmidtenhöhe, Tongrube	3	0	14	0
2018	Schmidtenhöhe, Tongrube	3	0	14	0
2018	Schmidtenhöhe, Tongrube	3	0	15	0
2018	Schmidtenhöhe, Tongrube	3	0	14.5	0
2018	Schmidtenhöhe, Tongrube	3	0	15.5	0
2018	Schmidtenhöhe, Tongrube	3	0	16	0
2018	Schmidtenhöhe, Tongrube	3	0	14	0
2018	Schmidtenhöhe, Tongrube	3	0	15	0
2018	Schmidtenhöhe, Tongrube	3	0	16	0
2018	Schmidtenhöhe, Tongrube	3	0	14.5	0
2018	Schmidtenhöhe, Tongrube	3	0	16	0
2018	Schmidtenhöhe, Tongrube	3	0	15	0
2018	Schmidtenhöhe, Tongrube	3	0	14	0
2018	Schmidtenhöhe, Tongrube	3	0	15	0
2018	Schmidtenhöhe, Tongrube	3	0	14.5	0
2018	Schmidtenhöhe, Tongrube	3	0	15.5	0
2018	Schmidtenhöhe, Tongrube	3	0	15	0
2018	Schmidtenhöhe, Tongrube	3	0	15.5	0
2018	Schmidtenhöhe, Tongrube	3	0	15	0
2018	Schmidtenhöhe, Tongrube	3	0	16.5	0
2018	Schmidtenhöhe, Tongrube	3	0	15	0
2018	Schmidtenhöhe, Tongrube	3	0	16	0
2018	Schmidtenhöhe, Tongrube	3	0	15	0
2018	Schmidtenhöhe, Tongrube	3	0	13	0
2018	Schmidtenhöhe, Tongrube	3	0	20	1
2018	Schmidtenhöhe, Tongrube	3	0	23	1
2018	Schmidtenhöhe, Tongrube	3	0	21	1
2018	Schmidtenhöhe, Tongrube	3	0	19	1
2018	Schmidtenhöhe, Tongrube	3	0	19	1
2018	Schmidtenhöhe, Tongrube	3	0	20	1
2018	Schmidtenhöhe, Tongrube	3	0	21	1
2018	Schmidtenhöhe, Tongrube	3	0	28	1
2018	Schmidtenhöhe, Tongrube	3	0	20	1
2018	Schmidtenhöhe, Tongrube	3	0	22	1
2018	Schmidtenhöhe, Tongrube	3	0	20	1
2018	Schmidtenhöhe, Tongrube	3	0	20	1
2018	Schmidtenhöhe, Tongrube	3	0	22	1
2018	Schmidtenhöhe, Tongrube	3	0	24	1
2018	Schmidtenhöhe, Tongrube	3	0	24	1
2018	Schmidtenhöhe, Tongrube	3	0	20	1
2018	Schmidtenhöhe, Tongrube	3	0	20	1
2018	Schmidtenhöhe, Tongrube	3	0	20	1
2018	Schmidtenhöhe, Tongrube	3	0	18	1
2018	Schmidtenhöhe, Tongrube	3	0	20	1
2018	Schmidtenhöhe, Tongrube	3	0	22	1
2018	Schmidtenhöhe, Tongrube	3	0	21	1
2018	Schmidtenhöhe, Tongrube	3	0	19	1
2018	Schmidtenhöhe, Tongrube	3	0	18	1
2018	Schmidtenhöhe, Tongrube	3	0	26	1
2018	Schmidtenhöhe, Tongrube	3	0	25	1
2018	Schmidtenhöhe, Tongrube	3	0	20.5	1
2018	Schmidtenhöhe, Tongrube	3	0	22	1
2018	Schmidtenhöhe, Tongrube	3	0	22	1
2018	Schmidtenhöhe, Tongrube	3	0	20	1
2018	Schmidtenhöhe, Tongrube	3	0	21	1
2018	Schmidtenhöhe, Tongrube	3	0	19	1
2018	Schmidtenhöhe, Tongrube	3	0	20	1
2018	Schmidtenhöhe, Tongrube	3	0	21	1
2018	Schmidtenhöhe, Tongrube	3	0	20	1
2018	Schmidtenhöhe, Tongrube	3	0	20.5	1
2018	Schmidtenhöhe, Tongrube	3	0	20	1
2018	Schmidtenhöhe, Tongrube	3	0	24	1
2018	Schmidtenhöhe, Tongrube	3	0	20	1
2018	Schmidtenhöhe, Tongrube	3	0	21	1
2018	Schmidtenhöhe, Tongrube	3	0	20	1
2018	Schmidtenhöhe, Tongrube	3	0	21	1
2018	Schmidtenhöhe, Tongrube	3	0	19	1
2018	Schmidtenhöhe, Tongrube	3	0	20	1
2018	Schmidtenhöhe, Tongrube	3	0	23	1
2018	Schmidtenhöhe, Tongrube	3	0	26.5	1
2018	Schmidtenhöhe, Tongrube	3	0	20	1
2018	Schmidtenhöhe, Tongrube	3	0	21	1
2018	Schmidtenhöhe, Tongrube	3	0	17.5	1
2018	Schmidtenhöhe, Tongrube	3	0	19	1
2018	Schmidtenhöhe, Tongrube	3	0	19	1
2018	Schmidtenhöhe, Tongrube	3	0	26.5	1
2018	Schmidtenhöhe, Tongrube	3	0	21	1
2018	Schmidtenhöhe, Tongrube	3	0	21	1
2018	Schmidtenhöhe, Tongrube	3	0	26.5	1
2018	Schmidtenhöhe, Tongrube	3	0	22	1
2018	Schmidtenhöhe, Tongrube	3	0	26	1
2018	Schmidtenhöhe, Tongrube	3	0	23	1
2018	Schmidtenhöhe, Tongrube	3	0	22	1
2018	Schmidtenhöhe, Tongrube	3	0	22.5	1
2018	Schmidtenhöhe, Tongrube	3	0	19	1
2018	Schmidtenhöhe, Tongrube	3	0	23	1
2018	Schmidtenhöhe, Tongrube	3	0	19.5	1
2018	Schmidtenhöhe, Tongrube	3	0	19	1
2018	Schmidtenhöhe, Tongrube	3	0	21	1
2018	Schmidtenhöhe, Tongrube	3	0	22.5	1
2018	Schmidtenhöhe, Tongrube	3	0	22.5	1
2018	Schmidtenhöhe, Tongrube	3	0	22.5	1
2018	Schmidtenhöhe, Tongrube	3	0	21.5	1
2018	Schmidtenhöhe, Tongrube	3	0	22	1
2018	Schmidtenhöhe, Tongrube	3	0	21	1
2018	Schmidtenhöhe, Tongrube	3	0	21	1
2018	Schmidtenhöhe, Tongrube	3	0	25	1
2018	Schmidtenhöhe, Tongrube	3	0	20	1
2018	Schmidtenhöhe, Tongrube	3	0	26.5	1
2018	Schmidtenhöhe, Tongrube	3	0	21.5	1
2018	Schmidtenhöhe, Tongrube	3	0	25	1
2018	Schmidtenhöhe, Tongrube	3	0	23	1
2018	Schmidtenhöhe, Tongrube	3	0	25	1
2018	Schmidtenhöhe, Tongrube	3	0	25	1
2018	Schmidtenhöhe, Tongrube	3	0	22	1
2018	Schmidtenhöhe, Tongrube	3	0	23.5	1
2018	Schmidtenhöhe, Tongrube	3	0	19.5	1
2018	Schmidtenhöhe, Tongrube	3	0	21	1
2018	Schmidtenhöhe, Tongrube	3	0	20	1
2018	Schmidtenhöhe, Tongrube	3	0	21	1
2018	Schmidtenhöhe, Tongrube	3	0	26	1
2018	Schmidtenhöhe, Tongrube	3	0	22	1
2018	Schmidtenhöhe, Tongrube	3	0	25	1
2018	Schmidtenhöhe, Tongrube	3	0	25	1
2018	Schmidtenhöhe, Tongrube	3	0	23	1
2018	Schmidtenhöhe, Tongrube	3	0	24	1
2018	Schmidtenhöhe, Tongrube	3	0	20	1
2018	Schmidtenhöhe, Tongrube	3	0	23	1
2018	Schmidtenhöhe, Tongrube	3	0	21	1
2018	Schmidtenhöhe, Tongrube	3	0	20	1
2018	Schmidtenhöhe, Tongrube	3	0	20	1
2018	Schmidtenhöhe, Tongrube	3	0	23	1
2018	Schmidtenhöhe, Tongrube	3	0	26	1
2018	Schmidtenhöhe, Tongrube	3	0	20	1
2018	Schmidtenhöhe, Tongrube	3	0	26	1
2018	Schmidtenhöhe, Tongrube	3	0	25	1
2018	Schmidtenhöhe, Tongrube	3	0	28	1
2018	Schmidtenhöhe, Tongrube	3	0	26	1
2018	Schmidtenhöhe, Tongrube	3	0	29	1
2018	Schmidtenhöhe, Tongrube	3	0	21	1
2018	Schmidtenhöhe, Tongrube	3	0	22	1
2018	Schmidtenhöhe, Tongrube	3	0	21	1
2018	Schmidtenhöhe, Tongrube	3	0	25	1
2018	Schmidtenhöhe, Tongrube	3	0	25	1
2018	Schmidtenhöhe, Tongrube	3	0	19	1
2018	Schmidtenhöhe, Tongrube	3	0	28	1
2018	Schmidtenhöhe, Tongrube	3	0	24.5	1
2018	Schmidtenhöhe, Tongrube	3	0	18	1
2018	Schmidtenhöhe, Tongrube	3	0	19	1
2018	Schmidtenhöhe, Tongrube	3	0	21	1
2018	Schmidtenhöhe, Tongrube	3	0	22	1
2018	Schmidtenhöhe, Tongrube	3	0	23.5	1
2018	Schmidtenhöhe, Tongrube	3	0	27.5	1
2018	Schmidtenhöhe, Tongrube	3	0	24	1
2018	Schmidtenhöhe, Tongrube	3	0	25	1
2018	Schmidtenhöhe, Tongrube	3	0	22.5	1
2018	Schmidtenhöhe, Tongrube	3	0	24	1
2018	Schmidtenhöhe, Tongrube	3	0	24	1
2018	Schmidtenhöhe, Tongrube	3	0	25	1
2018	Schmidtenhöhe, Tongrube	3	0	24.5	1
2018	Schmidtenhöhe, Tongrube	3	0	24.5	1
2018	Schmidtenhöhe, Tongrube	3	0	29	1
2018	Schmidtenhöhe, Tongrube	3	0	22.5	1
2018	Schmidtenhöhe, Tongrube	3	0	26	1
2018	Schmidtenhöhe, Tongrube	3	0	22.5	1
2018	Schmidtenhöhe, Tongrube	3	0	30	1
2018	Schmidtenhöhe, Tongrube	3	0	28.5	1
2018	Schmidtenhöhe, Tongrube	3	0	29.5	1
2018	Schmidtenhöhe, Tongrube	3	0	30	1
2018	Schmidtenhöhe, Tongrube	3	0	25	1
2018	Schmidtenhöhe, Tongrube	3	0	23.5	1
2018	Schmidtenhöhe, Tongrube	3	0	25	1
2018	Schmidtenhöhe, Tongrube	3	0	24.5	1
2018	Schmidtenhöhe, Tongrube	3	0	24.5	1
2018	Schmidtenhöhe, Tongrube	3	0	25	1
2018	Schmidtenhöhe, Tongrube	3	0	27	1
2018	Schmidtenhöhe, Tongrube	3	0	24	1
2018	Schmidtenhöhe, Tongrube	3	0	23	1
2018	Schmidtenhöhe, Tongrube	3	0	24.5	1
2018	Schmidtenhöhe, Tongrube	3	0	26	1
2018	Schmidtenhöhe, Tongrube	3	0	28.5	1
2018	Schmidtenhöhe, Tongrube	3	0	23	1
2018	Schmidtenhöhe, Tongrube	3	0	25	1
2018	Schmidtenhöhe, Tongrube	3	0	20.5	1
2018	Schmidtenhöhe, Tongrube	3	0	30	1
2018	Schmidtenhöhe, Tongrube	3	0	26.5	1
2018	Schmidtenhöhe, Tongrube	3	0	29	1
2018	Schmidtenhöhe, Tongrube	3	0	24.5	1
2018	Schmidtenhöhe, Tongrube	3	0	23	1
2018	Schmidtenhöhe, Tongrube	3	0	28	1
2018	Schmidtenhöhe, Tongrube	3	0	16	1
2018	Schmidtenhöhe, Tongrube	3	0	20.5	1
2018	Schmidtenhöhe, Tongrube	3	0	23.5	1
2018	Schmidtenhöhe, Tongrube	3	0	22	1
2018	Schmidtenhöhe, Tongrube	3	0	25	1
2018	Schmidtenhöhe, Tongrube	3	0	28	1
2018	Schmidtenhöhe, Tongrube	3	0	23	1
2018	Schmidtenhöhe, Tongrube	3	0	23	1
2018	Schmidtenhöhe, Tongrube	3	0	25.5	1
2018	Schmidtenhöhe, Tongrube	3	0	24	1
2018	Schmidtenhöhe, Tongrube	3	0	26	1
2018	Schmidtenhöhe, Tongrube	3	0	26	1
2018	Schmidtenhöhe, Tongrube	3	0	28	1
2018	Schmidtenhöhe, Tongrube	3	0	30	1
2018	Schmidtenhöhe, Tongrube	3	0	26	1
2018	Schmidtenhöhe, Tongrube	3	0	28	1
2018	Schmidtenhöhe, Tongrube	3	0	26.5	1
2018	Schmidtenhöhe, Tongrube	3	0	27	1
2018	Schmidtenhöhe, Tongrube	3	0	27	1
2018	Schmidtenhöhe, Tongrube	3	1	33	1
2018	Schmidtenhöhe, Tongrube	3	1	31.5	1
2018	Schmidtenhöhe, Tongrube	3	1	31	1
2018	Schmidtenhöhe, Tongrube	3	0	28	1
2018	Schmidtenhöhe, Tongrube	3	0	28	1
2018	Schmidtenhöhe, Tongrube	3	1	34	1
2018	Schmidtenhöhe, Tongrube	3	1	31	1
2018	Schmidtenhöhe, Tongrube	3	0	29	1
2018	Schmidtenhöhe, Tongrube	3	1	34	1
2018	Schmidtenhöhe, Tongrube	3	0	28.5	1
2018	Schmidtenhöhe, Tongrube	3	2	32	1
2018	Schmidtenhöhe, Tongrube	3	0	30	1
2018	Schmidtenhöhe, Tongrube	3	2	31	1
2018	Schmidtenhöhe, Tongrube	3	1	36	1
2018	Schmidtenhöhe, Tongrube	3	2	31	1
2018	Schmidtenhöhe, Tongrube	3	1	36	1
2018	Schmidtenhöhe, Tongrube	3	0	32	1
2018	Schmidtenhöhe, Tongrube	3	1	31	1
2018	Schmidtenhöhe, Tongrube	3	1	31	1
2018	Schmidtenhöhe, Tongrube	3	1	38	2
2018	Schmidtenhöhe, Tongrube	3	2	31	2
2018	Schmidtenhöhe, Tongrube	3	2	38.5	2
2018	Schmidtenhöhe, Tongrube	3	1	35	2
2018	Schmidtenhöhe, Tongrube	3	2	40	2
2018	Schmidtenhöhe, Tongrube	3	1	39	2
2018	Schmidtenhöhe, Tongrube	3	1	37	2
2018	Schmidtenhöhe, Tongrube	3	2	31	2
2018	Schmidtenhöhe, Tongrube	3	2	40	2
2018	Schmidtenhöhe, Tongrube	3	1	38	2
2018	Schmidtenhöhe, Tongrube	3	1	37.5	2
2018	Schmidtenhöhe, Tongrube	3	1	30	2
2018	Schmidtenhöhe, Tongrube	3	1	38	2
2018	Schmidtenhöhe, Tongrube	3	1	40.5	2
2018	Schmidtenhöhe, Tongrube	3	1	36	2
2018	Schmidtenhöhe, Tongrube	3	1	40	2
2018	Schmidtenhöhe, Tongrube	3	1	39.5	2
2018	Schmidtenhöhe, Tongrube	3	1	36	2
2018	Schmidtenhöhe, Tongrube	3	2	32	2
2018	Schmidtenhöhe, Tongrube	3	2	31	2
2018	Schmidtenhöhe, Tongrube	3	1	30.5	2
2018	Schmidtenhöhe, Tongrube	3	2	41	2
2018	Schmidtenhöhe, Tongrube	3	1	31	2
2018	Schmidtenhöhe, Tongrube	3	2	33.5	2
2018	Schmidtenhöhe, Tongrube	3	0	30	2
2018	Schmidtenhöhe, Tongrube	3	1	38.5	2
2018	Schmidtenhöhe, Tongrube	3	2	30.5	2
2018	Schmidtenhöhe, Tongrube	3	1	38	3
2018	Schmidtenhöhe, Tongrube	3	2	40	3
2018	Schmidtenhöhe, Tongrube	3	1	40	3
2018	Schmidtenhöhe, Tongrube	3	1	37.5	3
2018	Schmidtenhöhe, Tongrube	3	1	40	3
2018	Schmidtenhöhe, Tongrube	3	1	37	3
2018	Schmidtenhöhe, Tongrube	3	2	45	3
2018	Schmidtenhöhe, Tongrube	3	1	41	3
2018	Schmidtenhöhe, Tongrube	3	1	42	3
2018	Schmidtenhöhe, Tongrube	3	2	42	3
2018	Schmidtenhöhe, Tongrube	3	2	41	3
2018	Schmidtenhöhe, Tongrube	3	1	38	3
2018	Schmidtenhöhe, Tongrube	3	2	42.5	3
2018	Schmidtenhöhe, Tongrube	3	2	38	3
2018	Schmidtenhöhe, Tongrube	3	2	40	3
2018	Schmidtenhöhe, Tongrube	3	2	46	3
2018	Schmidtenhöhe, Tongrube	3	2	41	3
2018	Schmidtenhöhe, Tongrube	3	2	39	3
2018	Schmidtenhöhe, Tongrube	3	1	37.5	3
2018	Schmidtenhöhe, Tongrube	3	1	36	3
2018	Schmidtenhöhe, Tongrube	3	2	42.5	3
2018	Schmidtenhöhe, Tongrube	3	1	45	3
2018	Schmidtenhöhe, Tongrube	3	1	37	3
2018	Schmidtenhöhe, Tongrube	3	1	41	3
2018	Schmidtenhöhe, Tongrube	3	2	44	3
2018	Schmidtenhöhe, Tongrube	3	1	42	4
2018	Schmidtenhöhe, Tongrube	3	1	40	4
2018	Schmidtenhöhe, Tongrube	3	1	40	4
2018	Schmidtenhöhe, Tongrube	3	2	40	4
2018	Schmidtenhöhe, Tongrube	3	2	45	4
2018	Schmidtenhöhe, Tongrube	3	2	44	4
2018	Schmidtenhöhe, Tongrube	3	1	42	4
2018	Schmidtenhöhe, Tongrube	3	1	39.5	4
2018	Schmidtenhöhe, Tongrube	3	1	40	4
2018	Schmidtenhöhe, Tongrube	3	1	42	4
2018	Schmidtenhöhe, Tongrube	3	2	40	4
2018	Schmidtenhöhe, Tongrube	3	1	42	4
2018	Schmidtenhöhe, Tongrube	3	1	36	4
2018	Schmidtenhöhe, Tongrube	3	1	38	4
2018	Schmidtenhöhe, Tongrube	3	1	43	5
2018	Schmidtenhöhe, Tongrube	3	2	45	5
2018	Schmidtenhöhe, Tongrube	3	1	43	5
2018	Schmidtenhöhe, Tongrube	3	1	41	6
2018	Schmidtenhöhe, Militärgelände	4	0	26	1
[truncated: 855 more rows]
